# Supplementary material for: Avian influenza in Ireland: a spatiotemporal, subtype and host-based analysis (1983–2024)
Source: J Gen Virol. 2026 Feb 25;107(2):002218. doi: 10.1099/jgv.0.002218 (PMC12935314; doi:10.1099/jgv.0.002218)
Supplement: Supplementary Material 1. [file jgv-107-02218-s002.csv]

Common_Name	Scientific_Name	Genus	Migratory	Category	Classification	Date	Day	Week	Month	Year	Week_Code	Season	County	Latitude	Longitude	Influenza_A	Subtype	Pathogenicity	Key	Source
Pheasant	Phasianus colchicus	Phasianus	No	Wildlife_Avian	Gamebird	NA	NA	NA	NA	1997	1997|NA	NA	NA	NA	NA	RNA Detected	H9N2	LPAI	1997|RNA Detected	Alexander, D.J., 2000. A review of avian influenza in different bird species. Veterinary microbiology, 74(1-2), pp.3-13.
Turkey	NA	NA	No	Domestic_poultry	Domestic	NA	NA	NA	NA	1995	1995|NA	NA	NA	NA	NA	RNA Detected	H7N7	LPAI	1995|RNA Detected	Banks, J., Speidel, E.C., McCauley, J.W. and Alexander, D.J., 2000. Phylogenetic analysis of H7 haemagglutinin subtype influenza A viruses. Archives of virology, 145, pp.1047-1058.
Mute Swan	Cygnus olor	Cygnus	No	Wildlife_Avian	Waterfowl	04/02/2006	4	5	February	2006	2006|5	Winter	Donegal	54.4877	-8.102	RNA Detected	IAV	UK	2006|RNA Detected	DAFM internal communication
Ruddy Shelduck	Tadorna ferruginea	Tadorna	Yes	Wildlife_Avian	Waterfowl	03/03/2006	3	9	March	2006	2006|9	Spring	Cork	51.91040698	-8.258383117	RNA Detected	IAV	UK	2006|RNA Detected	DAFM internal communication
Wild Bird	NA	NA	NA	Wildlife_Avian	NA	28/11/2007	28	48	November	2007	2007|48	Autumn	NA	NA	NA	RNA Detected	IAV	UK	2007|RNA Detected	DAFM internal communication
Wild Bird	NA	NA	NA	Wildlife_Avian	NA	12/12/2007	12	50	December	2007	2007|50	Winter	Louth	53.9508	-6.5407	RNA Detected	IAV	UK	2007|RNA Detected	DAFM internal communication
Broiler	Gallus gallus domesticus	Gallus	No	Domestic_poultry	Domestic	12/12/2007	12	50	December	2007	2007|50	Winter	Dublin	NA	NA	RNA Detected	IAV	UK	2007|RNA Detected	DAFM internal communication
Wild bird	NA	NA	NA	Wildlife_Avian	NA	12/11/2008	12	46	November	2008	2008|46	Autumn	Wexford	52.40405431	-6.646267709	RNA Detected	IAV	UK	2008|RNA Detected	DAFM internal communication
Wild bird	NA	NA	NA	Wildlife_Avian	NA	20/11/2008	20	47	November	2008	2008|47	Autumn	Louth	54.00017449	-6.391305425	RNA Detected	IAV	UK	2008|RNA Detected	DAFM internal communication
Avian	NA	NA	No	Domestic_Avian	Domestic	09/03/2009	9	11	March	2009	2009|11	Spring	Dublin	53.374	-6.359	RNA Detected	IAV	UK	2009|RNA Detected	DAFM internal communication
Avian	NA	NA	No	Domestic_Avian	Domestic	10/03/2009	10	11	March	2009	2009|11	Spring	Dublin	53.3874	-6.3643	RNA Detected	IAV	UK	2009|RNA Detected	DAFM internal communication
Wild bird	NA	NA	NA	Wildlife_Avian	NA	12/12/2009	12	50	December	2009	2009|50	Winter	Louth	54.00186887	-6.402523693	RNA Detected	IAV	UK	2009|RNA Detected	DAFM internal communication
Wild bird	NA	NA	NA	Wildlife_Avian	NA	23/12/2009	23	52	December	2009	2009|52	Winter	Louth	54.00186887	-6.402523693	RNA Detected	IAV	UK	2009|RNA Detected	DAFM internal communication
Wild bird	NA	NA	NA	Wildlife_Avian	NA	08/01/2010	8	2	January	2010	2010|2	Winter	Louth	54.00186887	-6.402523693	RNA Detected	IAV	UK	2010|RNA Detected	DAFM internal communication
Pheasant	Phasianus colchicus	Phasianus	No	Wildlife_Avian	Gamebird	26/03/2012	26	13	March	2012	2012|13	Spring	Cork	51.64774143	-8.881179166	RNA Detected	IAV	UK	2012|RNA Detected	DAFM internal communication
Lesser Balackbacked Gulls	Larus fuscus	Larus	Yes	Wildlife_Avian	Seabird	23/11/2015	23	48	November	2015	2015|48	Autumn	Wexford	52.3369	-6.4633	RNA Detected	IAV	UK	2015|RNA Detected	DAFM internal communication
Bird	NA	NA	NA	Wildlife_Avian	NA	28/12/2016	28	53	December	2016	2016|53	Winter	Wexford	52.3369	-6.4633	RNA Detected	IAV	UK	2016|RNA Detected	DAFM internal communication
Wild bird	NA	NA	NA	Wildlife_Avian	NA	09/01/2017	9	2	January	2017	2017|2	Winter	Galway	53.27165531	-8.917982467	RNA Detected	IAV	UK	2017|RNA Detected	DAFM internal communication
Wild bird	NA	NA	NA	Wildlife_Avian	NA	13/01/2017	13	2	January	2017	2017|2	Winter	Limerick	52.6638	-8.6267	RNA Detected	IAV	UK	2017|RNA Detected	DAFM internal communication
Wild bird	NA	NA	NA	Wildlife_Avian	NA	19/01/2017	19	3	January	2017	2017|3	Winter	Leitrim	53.929	-7.6859	RNA Detected	IAV	UK	2017|RNA Detected	DAFM internal communication
Whooper Swan	Cygnus cygnus	Cygnus	Yes	Wildlife_Avian	Waterfowl	26/01/2017	26	4	January	2017	2017|4	Winter	Tipperary	52.4736	-8.1618	RNA Detected	IAV	UK	2017|RNA Detected	DAFM internal communication
Wild bird	NA	NA	NA	Wildlife_Avian	NA	03/02/2017	3	5	February	2017	2017|5	Winter	Cork	51.90531047	-8.173859979	RNA Detected	IAV	UK	2017|RNA Detected	DAFM internal communication
Swan	Cygnus sp.	Cygnus	Yes	Wildlife_Avian	Waterfowl	03/02/2017	3	5	February	2017	2017|5	Winter	Tipperary	52.92538021	-8.18035015	RNA Detected	IAV	UK	2017|RNA Detected	DAFM internal communication
Swan	Cygnus sp.	Cygnus	Yes	Wildlife_Avian	Waterfowl	07/02/2017	7	6	February	2017	2017|6	Winter	Tipperary	52.4736	-8.1618	RNA Detected	IAV	UK	2017|RNA Detected	DAFM internal communication
Wild bird	NA	NA	NA	Wildlife_Avian	NA	21/02/2017	21	8	February	2017	2017|8	Winter	Galway	53.63686082	-8.897440665	RNA Detected	IAV	UK	2017|RNA Detected	DAFM internal communication
Non-poultry birds	NA	NA	No	Domestic_Avian	Domestic	20/05/2019	20	21	May	2019	2019|21	Summer	Cork	52.2465	-8.4274	RNA Detected	IAV	UK	2019|RNA Detected	DAFM internal communication
Duck flock	NA	NA	No	Domestic_poultry	Domestic	15/12/2020	15	51	December	2020	2020|51	Winter	Wicklow	52.904	-6.6056	RNA Detected	IAV	UK	2020|RNA Detected	DAFM internal communication
Duck Game Flock	NA	NA	No	Domestic_poultry	Domestic	30/07/2021	30	31	July	2021	2021|31	Summer	Wicklow	52.904	-6.6056	RNA Detected	H5N2 LPAI + H3N8	LPAI	2021|RNA Detected	DAFM internal communication
Duck Game Flock	NA	NA	No	Domestic_poultry	Domestic	14/06/2021	14	25	June	2021	2021|25	Summer	Donegal	55.1458	-7.7042	RNA Detected	H6N8	LPAI	2021|RNA Detected	DAFM internal communication
Mew Gull	Larus canus	Larus	Yes	Wildlife_Avian	Seabird	17/02/2003	17	8	February	2003	2003|8	Winter	Galway	53.2592	-9.0756	RNA Detected	H5N1	HPAI	2003|RNA Detected	H5N1 Wild Bird Species Identification
Grey Heron	Ardea cinerea	Ardea	No	Wildlife_Avian	Wader	23/06/2005	23	26	June	2005	2005|26	Summer	Clare	53.1192	-9.1532	RNA Detected	H5N1	HPAI	2005|RNA Detected	H5N1 Wild Bird Species Identification
Mute Swan	Cygnus olor	Cygnus	No	Wildlife_Avian	Waterfowl	23/06/2005	23	26	June	2005	2005|26	Summer	Clare	53.1192	-9.1532	RNA Detected	H5N1	HPAI	2005|RNA Detected	H5N1 Wild Bird Species Identification
Mute Swan	Cygnus olor	Cygnus	No	Wildlife_Avian	Waterfowl	23/06/2005	23	26	June	2005	2005|26	Summer	Clare	53.1192	-9.1532	RNA Detected	H5N1	HPAI	2005|RNA Detected	H5N1 Wild Bird Species Identification
Grey Heron	Ardea cinerea	Ardea	No	Wildlife_Avian	Wader	23/06/2005	23	26	June	2005	2005|26	Summer	Clare	53.1336	-9.0747	RNA Detected	H5N1	HPAI	2005|RNA Detected	H5N1 Wild Bird Species Identification
Great Black-backed Gull	Larus marinus	Larus	Partial	Wildlife_Avian	Seabird	03/07/2005	3	28	July	2005	2005|28	Summer	Kerry	52.2806	-9.8723	RNA Detected	H5N1	HPAI	2005|RNA Detected	H5N1 Wild Bird Species Identification
Black-headed Gull	Chroicocephalus ridibundus	Chroicocephalus	Yes	Wildlife_Avian	Seabird	05/07/2005	5	28	July	2005	2005|28	Summer	Kerry	52.578	-9.3668	RNA Detected	H5N1	HPAI	2005|RNA Detected	H5N1 Wild Bird Species Identification
Grey Heron	Ardea cinerea	Ardea	No	Wildlife_Avian	Wader	27/04/2007	27	17	April	2007	2007|17	Spring	Donegal	54.6538	-8.1118	RNA Detected	H5N1	HPAI	2007|RNA Detected	H5N1 Wild Bird Species Identification
Grey Heron	Ardea cinerea	Ardea	No	Wildlife_Avian	Wader	27/06/2007	27	26	June	2007	2007|26	Summer	Galway	53.2695	-9.0535	RNA Detected	H5N1	HPAI	2007|RNA Detected	H5N1 Wild Bird Species Identification
Black-headed Gull	Chroicocephalus ridibundus	Chroicocephalus	Yes	Wildlife_Avian	Seabird	13/08/2007	13	33	August	2007	2007|33	Summer	Cork	51.6815	-8.5207	RNA Detected	H5N1	HPAI	2007|RNA Detected	H5N1 Wild Bird Species Identification
Mute Swan	Cygnus olor	Cygnus	No	Wildlife_Avian	Waterfowl	13/08/2007	13	33	August	2007	2007|33	Summer	Cork	51.6815	-8.5207	RNA Detected	H5N1	HPAI	2007|RNA Detected	H5N1 Wild Bird Species Identification
Mute Swan	Cygnus olor	Cygnus	No	Wildlife_Avian	Waterfowl	13/08/2007	13	33	August	2007	2007|33	Summer	Cork	51.6815	-8.5207	RNA Detected	H5N1	HPAI	2007|RNA Detected	H5N1 Wild Bird Species Identification
Mute Swan	Cygnus olor	Cygnus	No	Wildlife_Avian	Waterfowl	13/08/2007	13	33	August	2007	2007|33	Summer	Cork	51.6815	-8.5207	RNA Detected	H5N1	HPAI	2007|RNA Detected	H5N1 Wild Bird Species Identification
Mute Swan	Cygnus olor	Cygnus	No	Wildlife_Avian	Waterfowl	27/01/2007	27	4	January	2007	2007|4	Winter	Galway	53.2673	-9.0528	RNA Detected	H5N1	HPAI	2007|RNA Detected	H5N1 Wild Bird Species Identification
Eurasian Magpie	Pica pica	Pica	No	Wildlife_Avian	Passerine	02/05/2008	2	18	May	2008	2008|18	Spring	Dublin	53.3429	-6.2538	RNA Detected	H5N1	HPAI	2008|RNA Detected	H5N1 Wild Bird Species Identification
Mute Swan	Cygnus olor	Cygnus	No	Wildlife_Avian	Waterfowl	02/05/2008	2	18	May	2008	2008|18	Spring	Dublin	53.3429	-6.2538	RNA Detected	H5N1	HPAI	2008|RNA Detected	H5N1 Wild Bird Species Identification
Mute Swan	Cygnus olor	Cygnus	No	Wildlife_Avian	Waterfowl	30/06/2008	30	27	June	2008	2008|27	Summer	Galway	53.2732	-9.0561	RNA Detected	H5N1	HPAI	2008|RNA Detected	H5N1 Wild Bird Species Identification
Mute Swan	Cygnus olor	Cygnus	No	Wildlife_Avian	Waterfowl	30/06/2008	30	27	June	2008	2008|27	Summer	Galway	53.2732	-9.0561	RNA Detected	H5N1	HPAI	2008|RNA Detected	H5N1 Wild Bird Species Identification
Great Black-backed Gull	Larus marinus	Larus	Partial	Wildlife_Avian	Seabird	16/07/2008	16	29	July	2008	2008|29	Summer	Wicklow	53.1851	-6.0765	RNA Detected	H5N1	HPAI	2008|RNA Detected	H5N1 Wild Bird Species Identification
Eurasian Magpie	Pica pica	Pica	No	Wildlife_Avian	Passerine	23/08/2008	23	34	August	2008	2008|34	Summer	Clare	53.0147	-9.404	RNA Detected	H5N1	HPAI	2008|RNA Detected	H5N1 Wild Bird Species Identification
Eurasian Magpie	Pica pica	Pica	No	Wildlife_Avian	Passerine	23/08/2008	23	34	August	2008	2008|34	Summer	Clare	53.0147	-9.404	RNA Detected	H5N1	HPAI	2008|RNA Detected	H5N1 Wild Bird Species Identification
Eurasian Magpie	Pica pica	Pica	No	Wildlife_Avian	Passerine	27/09/2009	27	40	September	2009	2009|40	Autumn	Kerry	52.1953	-9.796	RNA Detected	H5N1	HPAI	2009|RNA Detected	H5N1 Wild Bird Species Identification
Eurasian Magpie	Pica pica	Pica	No	Wildlife_Avian	Passerine	27/09/2009	27	40	September	2009	2009|40	Autumn	Kerry	52.1953	-9.796	RNA Detected	H5N1	HPAI	2009|RNA Detected	H5N1 Wild Bird Species Identification
Great Black-backed Gull	Larus marinus	Larus	Partial	Wildlife_Avian	Seabird	27/09/2009	27	40	September	2009	2009|40	Autumn	Kerry	52.1953	-9.796	RNA Detected	H5N1	HPAI	2009|RNA Detected	H5N1 Wild Bird Species Identification
Great Black-backed Gull	Larus marinus	Larus	Partial	Wildlife_Avian	Seabird	27/09/2009	27	40	September	2009	2009|40	Autumn	Kerry	52.1953	-9.796	RNA Detected	H5N1	HPAI	2009|RNA Detected	H5N1 Wild Bird Species Identification
Black-headed Gull	Chroicocephalus ridibundus	Chroicocephalus	Yes	Wildlife_Avian	Seabird	31/12/2009	31	53	December	2009	2009|53	Winter	Cork	51.8874	-8.4867	RNA Detected	H5N1	HPAI	2009|RNA Detected	H5N1 Wild Bird Species Identification
Tufted Duck	Aythya fuligula	Aythya	Yes	Wildlife_Avian	Waterfowl	31/12/2009	31	53	December	2009	2009|53	Winter	Cork	51.8874	-8.4867	RNA Detected	H5N1	HPAI	2009|RNA Detected	H5N1 Wild Bird Species Identification
Mute Swan	Cygnus olor	Cygnus	No	Wildlife_Avian	Waterfowl	25/05/2010	25	22	May	2010	2010|22	Spring	Donegal	54.6971	-8.0548	RNA Detected	H5N1	HPAI	2010|RNA Detected	H5N1 Wild Bird Species Identification
Great Black-backed Gull	Larus marinus	Larus	Partial	Wildlife_Avian	Seabird	27/05/2010	27	22	May	2010	2010|22	Spring	Donegal	54.6385	-8.6812	RNA Detected	H5N1	HPAI	2010|RNA Detected	H5N1 Wild Bird Species Identification
Grey Heron	Ardea cinerea	Ardea	No	Wildlife_Avian	Wader	27/05/2010	27	22	May	2010	2010|22	Spring	Donegal	55.19	-7.9779	RNA Detected	H5N1	HPAI	2010|RNA Detected	H5N1 Wild Bird Species Identification
Grey Heron	Ardea cinerea	Ardea	No	Wildlife_Avian	Wader	29/05/2010	29	22	May	2010	2010|22	Spring	Kerry	52.0378	-9.5	RNA Detected	H5N1	HPAI	2010|RNA Detected	H5N1 Wild Bird Species Identification
Eurasian Magpie	Pica pica	Pica	No	Wildlife_Avian	Passerine	02/06/2010	2	23	June	2010	2010|23	Summer	Kerry	52.0182	-9.5006	RNA Detected	H5N1	HPAI	2010|RNA Detected	H5N1 Wild Bird Species Identification
Common Shelduck	Tadorna tadorna	Tadorna	Partial	Wildlife_Avian	Waterfowl	09/06/2010	9	24	June	2010	2010|24	Summer	Galway	53.1291	-9.7507	RNA Detected	H5N1	HPAI	2010|RNA Detected	H5N1 Wild Bird Species Identification
Grey Heron	Ardea cinerea	Ardea	No	Wildlife_Avian	Wader	09/06/2010	9	24	June	2010	2010|24	Summer	Galway	53.1291	-9.7507	RNA Detected	H5N1	HPAI	2010|RNA Detected	H5N1 Wild Bird Species Identification
Whooper Swan	Cygnus cygnus	Cygnus	Yes	Wildlife_Avian	Waterfowl	09/06/2010	9	24	June	2010	2010|24	Summer	Galway	53.1291	-9.7507	RNA Detected	H5N1	HPAI	2010|RNA Detected	H5N1 Wild Bird Species Identification
Eurasian Magpie	Pica pica	Pica	No	Wildlife_Avian	Passerine	12/06/2010	12	24	June	2010	2010|24	Summer	Kerry	51.9847	-9.5646	RNA Detected	H5N1	HPAI	2010|RNA Detected	H5N1 Wild Bird Species Identification
Eurasian Magpie	Pica pica	Pica	No	Wildlife_Avian	Passerine	12/06/2010	12	24	June	2010	2010|24	Summer	Kerry	51.9847	-9.5646	RNA Detected	H5N1	HPAI	2010|RNA Detected	H5N1 Wild Bird Species Identification
Black-headed Gull	Chroicocephalus ridibundus	Chroicocephalus	Yes	Wildlife_Avian	Seabird	09/10/2010	9	41	October	2010	2010|41	Autumn	Dublin	53.347	-6.2599	RNA Detected	H5N1	HPAI	2010|RNA Detected	H5N1 Wild Bird Species Identification
Eurasian Magpie	Pica pica	Pica	No	Wildlife_Avian	Passerine	11/10/2010	11	42	October	2010	2010|42	Autumn	Dublin	53.3549	-6.3298	RNA Detected	H5N1	HPAI	2010|RNA Detected	H5N1 Wild Bird Species Identification
Little Grebe	Tachybaptus ruficollis	Tachybaptus	Yes	Wildlife_Avian	Waterfowl	11/10/2010	11	42	October	2010	2010|42	Autumn	Dublin	53.3549	-6.3298	RNA Detected	H5N1	HPAI	2010|RNA Detected	H5N1 Wild Bird Species Identification
Mute Swan	Cygnus olor	Cygnus	No	Wildlife_Avian	Waterfowl	12/10/2010	12	42	October	2010	2010|42	Autumn	Dublin	53.3378	-6.2589	RNA Detected	H5N1	HPAI	2010|RNA Detected	H5N1 Wild Bird Species Identification
Tufted Duck	Aythya fuligula	Aythya	Yes	Wildlife_Avian	Waterfowl	12/10/2010	12	42	October	2010	2010|42	Autumn	Dublin	53.3378	-6.2589	RNA Detected	H5N1	HPAI	2010|RNA Detected	H5N1 Wild Bird Species Identification
Mew Gull	Larus canus	Larus	Yes	Wildlife_Avian	Seabird	16/10/2010	16	42	October	2010	2010|42	Autumn	Clare	53.1171	-9.1501	RNA Detected	H5N1	HPAI	2010|RNA Detected	H5N1 Wild Bird Species Identification
Grey Heron	Ardea cinerea	Ardea	No	Wildlife_Avian	Wader	16/10/2010	16	42	October	2010	2010|42	Autumn	Clare	53.1207	-9.1389	RNA Detected	H5N1	HPAI	2010|RNA Detected	H5N1 Wild Bird Species Identification
Mute Swan	Cygnus olor	Cygnus	No	Wildlife_Avian	Waterfowl	30/11/2010	30	49	November	2010	2010|49	Autumn	Dublin	53.3077	-6.2223	RNA Detected	H5N1	HPAI	2010|RNA Detected	H5N1 Wild Bird Species Identification
Black-headed Gull	Chroicocephalus ridibundus	Chroicocephalus	Yes	Wildlife_Avian	Seabird	28/04/2011	28	18	April	2011	2011|18	Spring	Kerry	51.8703	-9.5928	RNA Detected	H5N1	HPAI	2011|RNA Detected	H5N1 Wild Bird Species Identification
Grey Heron	Ardea cinerea	Ardea	No	Wildlife_Avian	Wader	28/04/2011	28	18	April	2011	2011|18	Spring	Kerry	51.8703	-9.5928	RNA Detected	H5N1	HPAI	2011|RNA Detected	H5N1 Wild Bird Species Identification
Black-headed Gull	Chroicocephalus ridibundus	Chroicocephalus	Yes	Wildlife_Avian	Seabird	29/04/2011	29	18	April	2011	2011|18	Spring	Clare	52.8445	-8.9849	RNA Detected	H5N1	HPAI	2011|RNA Detected	H5N1 Wild Bird Species Identification
Mallard	Anas platyrhynchos	Anas	No	Wildlife_Avian	Waterfowl	02/06/2011	2	23	June	2011	2011|23	Summer	Dublin	53.3077	-6.2223	RNA Detected	H5N1	HPAI	2011|RNA Detected	H5N1 Wild Bird Species Identification
Mallard	Anas platyrhynchos	Anas	No	Wildlife_Avian	Waterfowl	02/06/2011	2	23	June	2011	2011|23	Summer	Dublin	53.3077	-6.2223	RNA Detected	H5N1	HPAI	2011|RNA Detected	H5N1 Wild Bird Species Identification
Mute Swan	Cygnus olor	Cygnus	No	Wildlife_Avian	Waterfowl	02/06/2011	2	23	June	2011	2011|23	Summer	Dublin	53.3077	-6.2223	RNA Detected	H5N1	HPAI	2011|RNA Detected	H5N1 Wild Bird Species Identification
Tufted Duck	Aythya fuligula	Aythya	Yes	Wildlife_Avian	Waterfowl	02/06/2011	2	23	June	2011	2011|23	Summer	Dublin	53.3077	-6.2223	RNA Detected	H5N1	HPAI	2011|RNA Detected	H5N1 Wild Bird Species Identification
Tufted Duck	Aythya fuligula	Aythya	Yes	Wildlife_Avian	Waterfowl	02/06/2011	2	23	June	2011	2011|23	Summer	Dublin	53.3077	-6.2223	RNA Detected	H5N1	HPAI	2011|RNA Detected	H5N1 Wild Bird Species Identification
Tufted Duck	Aythya fuligula	Aythya	Yes	Wildlife_Avian	Waterfowl	02/06/2011	2	23	June	2011	2011|23	Summer	Dublin	53.3077	-6.2223	RNA Detected	H5N1	HPAI	2011|RNA Detected	H5N1 Wild Bird Species Identification
Black-headed Gull	Chroicocephalus ridibundus	Chroicocephalus	Yes	Wildlife_Avian	Seabird	21/07/2011	21	30	July	2011	2011|30	Summer	Dublin	53.3077	-6.2223	RNA Detected	H5N1	HPAI	2011|RNA Detected	H5N1 Wild Bird Species Identification
Grey Heron	Ardea cinerea	Ardea	No	Wildlife_Avian	Wader	21/07/2011	21	30	July	2011	2011|30	Summer	Dublin	53.3077	-6.2223	RNA Detected	H5N1	HPAI	2011|RNA Detected	H5N1 Wild Bird Species Identification
Tufted Duck	Aythya fuligula	Aythya	Yes	Wildlife_Avian	Waterfowl	21/07/2011	21	30	July	2011	2011|30	Summer	Dublin	53.3077	-6.2223	RNA Detected	H5N1	HPAI	2011|RNA Detected	H5N1 Wild Bird Species Identification
Black-headed Gull	Chroicocephalus ridibundus	Chroicocephalus	Yes	Wildlife_Avian	Seabird	22/08/2011	22	35	August	2011	2011|35	Summer	Dublin	53.3378	-6.2589	RNA Detected	H5N1	HPAI	2011|RNA Detected	H5N1 Wild Bird Species Identification
Black-headed Gull	Chroicocephalus ridibundus	Chroicocephalus	Yes	Wildlife_Avian	Seabird	22/08/2011	22	35	August	2011	2011|35	Summer	Dublin	53.3378	-6.2589	RNA Detected	H5N1	HPAI	2011|RNA Detected	H5N1 Wild Bird Species Identification
Eurasian Magpie	Pica pica	Pica	No	Wildlife_Avian	Passerine	22/08/2011	22	35	August	2011	2011|35	Summer	Dublin	53.3378	-6.2589	RNA Detected	H5N1	HPAI	2011|RNA Detected	H5N1 Wild Bird Species Identification
Tufted Duck	Aythya fuligula	Aythya	Yes	Wildlife_Avian	Waterfowl	22/08/2011	22	35	August	2011	2011|35	Summer	Dublin	53.3378	-6.2589	RNA Detected	H5N1	HPAI	2011|RNA Detected	H5N1 Wild Bird Species Identification
Tufted Duck	Aythya fuligula	Aythya	Yes	Wildlife_Avian	Waterfowl	22/08/2011	22	35	August	2011	2011|35	Summer	Dublin	53.3378	-6.2589	RNA Detected	H5N1	HPAI	2011|RNA Detected	H5N1 Wild Bird Species Identification
Black-headed Gull	Chroicocephalus ridibundus	Chroicocephalus	Yes	Wildlife_Avian	Seabird	24/08/2011	24	35	August	2011	2011|35	Summer	Waterford	52.2605	-7.1054	RNA Detected	H5N1	HPAI	2011|RNA Detected	H5N1 Wild Bird Species Identification
Eurasian Magpie	Pica pica	Pica	No	Wildlife_Avian	Passerine	24/08/2011	24	35	August	2011	2011|35	Summer	Kilkenny	52.6496	-7.2439	RNA Detected	H5N1	HPAI	2011|RNA Detected	H5N1 Wild Bird Species Identification
Little Grebe	Tachybaptus ruficollis	Tachybaptus	Yes	Wildlife_Avian	Waterfowl	24/08/2011	24	35	August	2011	2011|35	Summer	Kilkenny	52.6496	-7.2439	RNA Detected	H5N1	HPAI	2011|RNA Detected	H5N1 Wild Bird Species Identification
Black-headed Gull	Chroicocephalus ridibundus	Chroicocephalus	Yes	Wildlife_Avian	Seabird	28/08/2011	28	36	August	2011	2011|36	Summer	Wexford	52.3581	-6.4131	RNA Detected	H5N1	HPAI	2011|RNA Detected	H5N1 Wild Bird Species Identification
Black-headed Gull	Chroicocephalus ridibundus	Chroicocephalus	Yes	Wildlife_Avian	Seabird	28/08/2011	28	36	August	2011	2011|36	Summer	Wexford	52.3581	-6.4131	RNA Detected	H5N1	HPAI	2011|RNA Detected	H5N1 Wild Bird Species Identification
Black-headed Gull	Chroicocephalus ridibundus	Chroicocephalus	Yes	Wildlife_Avian	Seabird	28/08/2011	28	36	August	2011	2011|36	Summer	Wexford	52.3581	-6.4131	RNA Detected	H5N1	HPAI	2011|RNA Detected	H5N1 Wild Bird Species Identification
Little Egret	Egretta garzetta	Egretta	Yes	Wildlife_Avian	Wader	28/08/2011	28	36	August	2011	2011|36	Summer	Wexford	52.3581	-6.4131	RNA Detected	H5N1	HPAI	2011|RNA Detected	H5N1 Wild Bird Species Identification
Black-headed Gull	Chroicocephalus ridibundus	Chroicocephalus	Yes	Wildlife_Avian	Seabird	28/08/2011	28	36	August	2011	2011|36	Summer	Limerick	52.6649	-8.6298	RNA Detected	H5N1	HPAI	2011|RNA Detected	H5N1 Wild Bird Species Identification
Black-headed Gull	Chroicocephalus ridibundus	Chroicocephalus	Yes	Wildlife_Avian	Seabird	28/08/2011	28	36	August	2011	2011|36	Summer	Limerick	52.6649	-8.6298	RNA Detected	H5N1	HPAI	2011|RNA Detected	H5N1 Wild Bird Species Identification
Black-headed Gull	Chroicocephalus ridibundus	Chroicocephalus	Yes	Wildlife_Avian	Seabird	28/08/2011	28	36	August	2011	2011|36	Summer	Limerick	52.6649	-8.6298	RNA Detected	H5N1	HPAI	2011|RNA Detected	H5N1 Wild Bird Species Identification
Black-headed Gull	Chroicocephalus ridibundus	Chroicocephalus	Yes	Wildlife_Avian	Seabird	28/08/2011	28	36	August	2011	2011|36	Summer	Limerick	52.6649	-8.6298	RNA Detected	H5N1	HPAI	2011|RNA Detected	H5N1 Wild Bird Species Identification
Mew Gull	Larus canus	Larus	Yes	Wildlife_Avian	Seabird	28/08/2011	28	36	August	2011	2011|36	Summer	Limerick	52.6649	-8.6298	RNA Detected	H5N1	HPAI	2011|RNA Detected	H5N1 Wild Bird Species Identification
Mew Gull	Larus canus	Larus	Yes	Wildlife_Avian	Seabird	28/08/2011	28	36	August	2011	2011|36	Summer	Limerick	52.6649	-8.6298	RNA Detected	H5N1	HPAI	2011|RNA Detected	H5N1 Wild Bird Species Identification
Little Grebe	Tachybaptus ruficollis	Tachybaptus	Yes	Wildlife_Avian	Waterfowl	29/08/2011	29	36	August	2011	2011|36	Summer	Tipperary	52.3482	-7.7471	RNA Detected	H5N1	HPAI	2011|RNA Detected	H5N1 Wild Bird Species Identification
Mute Swan	Cygnus olor	Cygnus	No	Wildlife_Avian	Waterfowl	29/08/2011	29	36	August	2011	2011|36	Summer	Tipperary	52.3482	-7.7471	RNA Detected	H5N1	HPAI	2011|RNA Detected	H5N1 Wild Bird Species Identification
Mute Swan	Cygnus olor	Cygnus	No	Wildlife_Avian	Waterfowl	29/08/2011	29	36	August	2011	2011|36	Summer	Tipperary	52.3482	-7.7471	RNA Detected	H5N1	HPAI	2011|RNA Detected	H5N1 Wild Bird Species Identification
Tufted Duck	Aythya fuligula	Aythya	Yes	Wildlife_Avian	Waterfowl	29/08/2011	29	36	August	2011	2011|36	Summer	Tipperary	52.3482	-7.7471	RNA Detected	H5N1	HPAI	2011|RNA Detected	H5N1 Wild Bird Species Identification
Tufted Duck	Aythya fuligula	Aythya	Yes	Wildlife_Avian	Waterfowl	29/08/2011	29	36	August	2011	2011|36	Summer	Tipperary	52.3482	-7.7471	RNA Detected	H5N1	HPAI	2011|RNA Detected	H5N1 Wild Bird Species Identification
Eurasian Magpie	Pica pica	Pica	No	Wildlife_Avian	Passerine	29/08/2011	29	36	August	2011	2011|36	Summer	Limerick	52.6649	-8.6298	RNA Detected	H5N1	HPAI	2011|RNA Detected	H5N1 Wild Bird Species Identification
Grey Heron	Ardea cinerea	Ardea	No	Wildlife_Avian	Wader	29/08/2011	29	36	August	2011	2011|36	Summer	Limerick	52.6649	-8.6298	RNA Detected	H5N1	HPAI	2011|RNA Detected	H5N1 Wild Bird Species Identification
Whooper Swan	Cygnus cygnus	Cygnus	Yes	Wildlife_Avian	Waterfowl	04/09/2011	4	37	September	2011	2011|37	Autumn	Donegal	55.0626	-7.4569	RNA Detected	H5N1	HPAI	2011|RNA Detected	H5N1 Wild Bird Species Identification
Tufted Duck	Aythya fuligula	Aythya	Yes	Wildlife_Avian	Waterfowl	19/01/2011	19	4	January	2011	2011|4	Winter	Dublin	53.3077	-6.2223	RNA Detected	H5N1	HPAI	2011|RNA Detected	H5N1 Wild Bird Species Identification
Tufted Duck	Aythya fuligula	Aythya	Yes	Wildlife_Avian	Waterfowl	19/01/2011	19	4	January	2011	2011|4	Winter	Dublin	53.3077	-6.2223	RNA Detected	H5N1	HPAI	2011|RNA Detected	H5N1 Wild Bird Species Identification
Tufted Duck	Aythya fuligula	Aythya	Yes	Wildlife_Avian	Waterfowl	19/01/2011	19	4	January	2011	2011|4	Winter	Dublin	53.3077	-6.2223	RNA Detected	H5N1	HPAI	2011|RNA Detected	H5N1 Wild Bird Species Identification
Mallard	Anas platyrhynchos	Anas	No	Wildlife_Avian	Waterfowl	11/11/2011	11	46	November	2011	2011|46	Autumn	Galway	53.2768	-9.0592	RNA Detected	H5N1	HPAI	2011|RNA Detected	H5N1 Wild Bird Species Identification
Mallard	Anas platyrhynchos	Anas	No	Wildlife_Avian	Waterfowl	11/11/2011	11	46	November	2011	2011|46	Autumn	Galway	53.2768	-9.0592	RNA Detected	H5N1	HPAI	2011|RNA Detected	H5N1 Wild Bird Species Identification
Mute Swan	Cygnus olor	Cygnus	No	Wildlife_Avian	Waterfowl	11/11/2011	11	46	November	2011	2011|46	Autumn	Galway	53.2768	-9.0592	RNA Detected	H5N1	HPAI	2011|RNA Detected	H5N1 Wild Bird Species Identification
Mute Swan	Cygnus olor	Cygnus	No	Wildlife_Avian	Waterfowl	11/11/2011	11	46	November	2011	2011|46	Autumn	Galway	53.2768	-9.0592	RNA Detected	H5N1	HPAI	2011|RNA Detected	H5N1 Wild Bird Species Identification
Brant	Branta bernicla	Branta	Yes	Wildlife_Avian	Waterfowl	27/04/2012	27	17	April	2012	2012|17	Spring	Dublin	53.3694	-6.1482	RNA Detected	H5N1	HPAI	2012|RNA Detected	H5N1 Wild Bird Species Identification
Pink-footed Goose	Anser brachyrhynchus	Anser	Yes	Wildlife_Avian	Waterfowl	07/05/2012	7	19	May	2012	2012|19	Spring	Mayo	53.7236	-9.8912	RNA Detected	H5N1	HPAI	2012|RNA Detected	H5N1 Wild Bird Species Identification
Mallard	Anas platyrhynchos	Anas	No	Wildlife_Avian	Waterfowl	06/06/2012	6	23	June	2012	2012|23	Summer	Mayo	53.7996	-9.519	RNA Detected	H5N1	HPAI	2012|RNA Detected	H5N1 Wild Bird Species Identification
Eurasian Magpie	Pica pica	Pica	No	Wildlife_Avian	Passerine	08/06/2012	8	23	June	2012	2012|23	Summer	Clare	53.0182	-9.3719	RNA Detected	H5N1	HPAI	2012|RNA Detected	H5N1 Wild Bird Species Identification
Tufted Duck	Aythya fuligula	Aythya	Yes	Wildlife_Avian	Waterfowl	19/01/2012	19	3	January	2012	2012|3	Winter	Dublin	53.3077	-6.2223	RNA Detected	H5N1	HPAI	2012|RNA Detected	H5N1 Wild Bird Species Identification
Black-headed Gull	Chroicocephalus ridibundus	Chroicocephalus	Yes	Wildlife_Avian	Seabird	28/07/2012	28	30	July	2012	2012|30	Summer	Dublin	53.3077	-6.2223	RNA Detected	H5N1	HPAI	2012|RNA Detected	H5N1 Wild Bird Species Identification
Tufted Duck	Aythya fuligula	Aythya	Yes	Wildlife_Avian	Waterfowl	28/07/2012	28	30	July	2012	2012|30	Summer	Dublin	53.3077	-6.2223	RNA Detected	H5N1	HPAI	2012|RNA Detected	H5N1 Wild Bird Species Identification
Tufted Duck	Aythya fuligula	Aythya	Yes	Wildlife_Avian	Waterfowl	28/07/2012	28	30	July	2012	2012|30	Summer	Dublin	53.3077	-6.2223	RNA Detected	H5N1	HPAI	2012|RNA Detected	H5N1 Wild Bird Species Identification
Black-headed Gull	Chroicocephalus ridibundus	Chroicocephalus	Yes	Wildlife_Avian	Seabird	08/08/2012	8	32	August	2012	2012|32	Summer	Clare	52.8677	-9.4274	RNA Detected	H5N1	HPAI	2012|RNA Detected	H5N1 Wild Bird Species Identification
Great Black-backed Gull	Larus marinus	Larus	Partial	Wildlife_Avian	Seabird	08/08/2012	8	32	August	2012	2012|32	Summer	Clare	52.8677	-9.4274	RNA Detected	H5N1	HPAI	2012|RNA Detected	H5N1 Wild Bird Species Identification
Grey Heron	Ardea cinerea	Ardea	No	Wildlife_Avian	Wader	08/08/2012	8	32	August	2012	2012|32	Summer	Clare	52.8677	-9.4274	RNA Detected	H5N1	HPAI	2012|RNA Detected	H5N1 Wild Bird Species Identification
Mew Gull	Larus canus	Larus	Yes	Wildlife_Avian	Seabird	08/08/2012	8	32	August	2012	2012|32	Summer	Clare	52.8677	-9.4274	RNA Detected	H5N1	HPAI	2012|RNA Detected	H5N1 Wild Bird Species Identification
Black-headed Gull	Chroicocephalus ridibundus	Chroicocephalus	Yes	Wildlife_Avian	Seabird	11/08/2012	11	32	August	2012	2012|32	Summer	Dublin	53.5827	-6.1049	RNA Detected	H5N1	HPAI	2012|RNA Detected	H5N1 Wild Bird Species Identification
Little Grebe	Tachybaptus ruficollis	Tachybaptus	Yes	Wildlife_Avian	Waterfowl	11/08/2012	11	32	August	2012	2012|32	Summer	Dublin	53.5827	-6.1049	RNA Detected	H5N1	HPAI	2012|RNA Detected	H5N1 Wild Bird Species Identification
Little Grebe	Tachybaptus ruficollis	Tachybaptus	Yes	Wildlife_Avian	Waterfowl	16/08/2012	16	33	August	2012	2012|33	Summer	Dublin	53.5827	-6.1049	RNA Detected	H5N1	HPAI	2012|RNA Detected	H5N1 Wild Bird Species Identification
Great Black-backed Gull	Larus marinus	Larus	Partial	Wildlife_Avian	Seabird	17/08/2012	17	33	August	2012	2012|33	Summer	Kerry	51.9976	-10.6629	RNA Detected	H5N1	HPAI	2012|RNA Detected	H5N1 Wild Bird Species Identification
Eurasian Magpie	Pica pica	Pica	No	Wildlife_Avian	Passerine	24/10/2012	24	43	October	2012	2012|43	Autumn	Kildare	53.3377	-6.54	RNA Detected	H5N1	HPAI	2012|RNA Detected	H5N1 Wild Bird Species Identification
Common Shelduck	Tadorna tadorna	Tadorna	Partial	Wildlife_Avian	Waterfowl	01/12/2012	1	48	December	2012	2012|48	Winter	Dublin	53.3673	-6.1557	RNA Detected	H5N1	HPAI	2012|RNA Detected	H5N1 Wild Bird Species Identification
Tufted Duck	Aythya fuligula	Aythya	Yes	Wildlife_Avian	Waterfowl	27/12/2012	27	52	December	2012	2012|52	Winter	Dublin	53.3572	-6.2708	RNA Detected	H5N1	HPAI	2012|RNA Detected	H5N1 Wild Bird Species Identification
Black-headed Gull	Chroicocephalus ridibundus	Chroicocephalus	Yes	Wildlife_Avian	Seabird	27/03/2013	27	13	March	2013	2013|13	Spring	Galway	53.2673	-9.0528	RNA Detected	H5N1	HPAI	2013|RNA Detected	H5N1 Wild Bird Species Identification
Greylag Goose	Anser anser	Anser	Yes	Wildlife_Avian	Waterfowl	19/04/2013	19	16	April	2013	2013|16	Spring	Wexford	52.131	-6.9212	RNA Detected	H5N1	HPAI	2013|RNA Detected	H5N1 Wild Bird Species Identification
Common Merganser	Mergus merganser	Mergus	Partial	Wildlife_Avian	Waterfowl	14/05/2013	14	20	May	2013	2013|20	Spring	Wicklow	53.0064	-6.3446	RNA Detected	H5N1	HPAI	2013|RNA Detected	H5N1 Wild Bird Species Identification
Common Merganser	Mergus merganser	Mergus	Partial	Wildlife_Avian	Waterfowl	14/05/2013	14	20	May	2013	2013|20	Spring	Wicklow	53.0064	-6.3446	RNA Detected	H5N1	HPAI	2013|RNA Detected	H5N1 Wild Bird Species Identification
Little Grebe	Tachybaptus ruficollis	Tachybaptus	Yes	Wildlife_Avian	Waterfowl	25/05/2013	25	21	May	2013	2013|21	Spring	Wicklow	53.115	-6.5159	RNA Detected	H5N1	HPAI	2013|RNA Detected	H5N1 Wild Bird Species Identification
Eurasian Magpie	Pica pica	Pica	No	Wildlife_Avian	Passerine	26/06/2013	26	26	June	2013	2013|26	Summer	Dublin	53.3378	-6.2589	RNA Detected	H5N1	HPAI	2013|RNA Detected	H5N1 Wild Bird Species Identification
Mute Swan	Cygnus olor	Cygnus	No	Wildlife_Avian	Waterfowl	26/06/2013	26	26	June	2013	2013|26	Summer	Dublin	53.3378	-6.2589	RNA Detected	H5N1	HPAI	2013|RNA Detected	H5N1 Wild Bird Species Identification
Tufted Duck	Aythya fuligula	Aythya	Yes	Wildlife_Avian	Waterfowl	26/06/2013	26	26	June	2013	2013|26	Summer	Dublin	53.3378	-6.2589	RNA Detected	H5N1	HPAI	2013|RNA Detected	H5N1 Wild Bird Species Identification
Tufted Duck	Aythya fuligula	Aythya	Yes	Wildlife_Avian	Waterfowl	26/06/2013	26	26	June	2013	2013|26	Summer	Dublin	53.3378	-6.2589	RNA Detected	H5N1	HPAI	2013|RNA Detected	H5N1 Wild Bird Species Identification
Tufted Duck	Aythya fuligula	Aythya	Yes	Wildlife_Avian	Waterfowl	26/06/2013	26	26	June	2013	2013|26	Summer	Dublin	53.3378	-6.2589	RNA Detected	H5N1	HPAI	2013|RNA Detected	H5N1 Wild Bird Species Identification
Grey Heron	Ardea cinerea	Ardea	No	Wildlife_Avian	Wader	28/07/2013	28	31	July	2013	2013|31	Summer	Galway	53.2673	-9.0528	RNA Detected	H5N1	HPAI	2013|RNA Detected	H5N1 Wild Bird Species Identification
Mute Swan	Cygnus olor	Cygnus	No	Wildlife_Avian	Waterfowl	20/09/2013	20	38	September	2013	2013|38	Autumn	Dublin	53.3378	-6.2589	RNA Detected	H5N1	HPAI	2013|RNA Detected	H5N1 Wild Bird Species Identification
Eurasian Magpie	Pica pica	Pica	No	Wildlife_Avian	Passerine	25/09/2013	25	39	September	2013	2013|39	Autumn	Dublin	53.3444	-6.3005	RNA Detected	H5N1	HPAI	2013|RNA Detected	H5N1 Wild Bird Species Identification
Mallard	Anas platyrhynchos	Anas	No	Wildlife_Avian	Waterfowl	26/09/2013	26	39	September	2013	2013|39	Autumn	Dublin	53.3378	-6.2589	RNA Detected	H5N1	HPAI	2013|RNA Detected	H5N1 Wild Bird Species Identification
Mallard	Anas platyrhynchos	Anas	No	Wildlife_Avian	Waterfowl	26/01/2013	26	4	January	2013	2013|4	Winter	Dublin	53.3378	-6.2589	RNA Detected	H5N1	HPAI	2013|RNA Detected	H5N1 Wild Bird Species Identification
Great Black-backed Gull	Larus marinus	Larus	Partial	Wildlife_Avian	Seabird	30/09/2013	30	40	September	2013	2013|40	Autumn	Kerry	52.0979	-10.4537	RNA Detected	H5N1	HPAI	2013|RNA Detected	H5N1 Wild Bird Species Identification
Mallard	Anas platyrhynchos	Anas	No	Wildlife_Avian	Waterfowl	30/09/2013	30	40	September	2013	2013|40	Autumn	Dublin	53.3302	-6.2606	RNA Detected	H5N1	HPAI	2013|RNA Detected	H5N1 Wild Bird Species Identification
Pink-footed Goose	Anser brachyrhynchus	Anser	Yes	Wildlife_Avian	Waterfowl	13/11/2013	13	46	November	2013	2013|46	Autumn	Galway	53.6083	-10.009	RNA Detected	H5N1	HPAI	2013|RNA Detected	H5N1 Wild Bird Species Identification
Pink-footed Goose	Anser brachyrhynchus	Anser	Yes	Wildlife_Avian	Waterfowl	13/11/2013	13	46	November	2013	2013|46	Autumn	Galway	53.6083	-10.009	RNA Detected	H5N1	HPAI	2013|RNA Detected	H5N1 Wild Bird Species Identification
Pink-footed Goose	Anser brachyrhynchus	Anser	Yes	Wildlife_Avian	Waterfowl	13/11/2013	13	46	November	2013	2013|46	Autumn	Galway	53.6083	-10.009	RNA Detected	H5N1	HPAI	2013|RNA Detected	H5N1 Wild Bird Species Identification
Pink-footed Goose	Anser brachyrhynchus	Anser	Yes	Wildlife_Avian	Waterfowl	13/11/2013	13	46	November	2013	2013|46	Autumn	Galway	53.6083	-10.009	RNA Detected	H5N1	HPAI	2013|RNA Detected	H5N1 Wild Bird Species Identification
Greater Scaup	Aythya marila	Aythya	Yes	Wildlife_Avian	Waterfowl	24/02/2013	24	9	February	2013	2013|9	Winter	Clare	52.759	-8.901	RNA Detected	H5N1	HPAI	2013|RNA Detected	H5N1 Wild Bird Species Identification
Greater Scaup	Aythya marila	Aythya	Yes	Wildlife_Avian	Waterfowl	24/02/2013	24	9	February	2013	2013|9	Winter	Clare	52.759	-8.901	RNA Detected	H5N1	HPAI	2013|RNA Detected	H5N1 Wild Bird Species Identification
Greater Scaup	Aythya marila	Aythya	Yes	Wildlife_Avian	Waterfowl	24/02/2013	24	9	February	2013	2013|9	Winter	Clare	52.759	-8.901	RNA Detected	H5N1	HPAI	2013|RNA Detected	H5N1 Wild Bird Species Identification
Mallard	Anas platyrhynchos	Anas	No	Wildlife_Avian	Waterfowl	05/04/2014	5	14	April	2014	2014|14	Spring	Dublin	53.3378	-6.2589	RNA Detected	H5N1	HPAI	2014|RNA Detected	H5N1 Wild Bird Species Identification
Mute Swan	Cygnus olor	Cygnus	No	Wildlife_Avian	Waterfowl	01/06/2014	1	23	June	2014	2014|23	Summer	Dublin	53.3378	-6.2589	RNA Detected	H5N1	HPAI	2014|RNA Detected	H5N1 Wild Bird Species Identification
Tufted Duck	Aythya fuligula	Aythya	Yes	Wildlife_Avian	Waterfowl	05/06/2014	5	23	June	2014	2014|23	Summer	Dublin	53.3378	-6.2589	RNA Detected	H5N1	HPAI	2014|RNA Detected	H5N1 Wild Bird Species Identification
Eurasian Magpie	Pica pica	Pica	No	Wildlife_Avian	Passerine	10/06/2014	10	24	June	2014	2014|24	Summer	Dublin	53.3378	-6.2589	RNA Detected	H5N1	HPAI	2014|RNA Detected	H5N1 Wild Bird Species Identification
Great Black-backed Gull	Larus marinus	Larus	Partial	Wildlife_Avian	Seabird	15/06/2014	15	25	June	2014	2014|25	Summer	Wexford	52.1173	-6.6151	RNA Detected	H5N1	HPAI	2014|RNA Detected	H5N1 Wild Bird Species Identification
Great Black-backed Gull	Larus marinus	Larus	Partial	Wildlife_Avian	Seabird	15/06/2014	15	25	June	2014	2014|25	Summer	Wexford	52.1173	-6.6151	RNA Detected	H5N1	HPAI	2014|RNA Detected	H5N1 Wild Bird Species Identification
Black-headed Gull	Chroicocephalus ridibundus	Chroicocephalus	Yes	Wildlife_Avian	Seabird	15/06/2014	15	25	June	2014	2014|25	Summer	Galway	53.25	-9.2226	RNA Detected	H5N1	HPAI	2014|RNA Detected	H5N1 Wild Bird Species Identification
Black-headed Gull	Chroicocephalus ridibundus	Chroicocephalus	Yes	Wildlife_Avian	Seabird	15/06/2014	15	25	June	2014	2014|25	Summer	Galway	53.25	-9.2226	RNA Detected	H5N1	HPAI	2014|RNA Detected	H5N1 Wild Bird Species Identification
Black-headed Gull	Chroicocephalus ridibundus	Chroicocephalus	Yes	Wildlife_Avian	Seabird	15/07/2014	15	29	July	2014	2014|29	Summer	Cork	51.6217	-9.522	RNA Detected	H5N1	HPAI	2014|RNA Detected	H5N1 Wild Bird Species Identification
Great Black-backed Gull	Larus marinus	Larus	Partial	Wildlife_Avian	Seabird	20/07/2014	20	30	July	2014	2014|30	Summer	Kerry	51.8692	-10.3872	RNA Detected	H5N1	HPAI	2014|RNA Detected	H5N1 Wild Bird Species Identification
Mew Gull	Larus canus	Larus	Yes	Wildlife_Avian	Seabird	16/08/2014	16	33	August	2014	2014|33	Summer	Kerry	52.0018	-10.1239	RNA Detected	H5N1	HPAI	2014|RNA Detected	H5N1 Wild Bird Species Identification
Black-headed Gull	Chroicocephalus ridibundus	Chroicocephalus	Yes	Wildlife_Avian	Seabird	04/09/2014	4	36	September	2014	2014|36	Autumn	Kerry	51.8282	-10.1745	RNA Detected	H5N1	HPAI	2014|RNA Detected	H5N1 Wild Bird Species Identification
Mew Gull	Larus canus	Larus	Yes	Wildlife_Avian	Seabird	04/09/2014	4	36	September	2014	2014|36	Autumn	Kerry	51.8282	-10.1745	RNA Detected	H5N1	HPAI	2014|RNA Detected	H5N1 Wild Bird Species Identification
Grey Heron	Ardea cinerea	Ardea	No	Wildlife_Avian	Wader	22/10/2014	22	43	October	2014	2014|43	Autumn	Kerry	52.1255	-10.2109	RNA Detected	H5N1	HPAI	2014|RNA Detected	H5N1 Wild Bird Species Identification
Greater Scaup	Aythya marila	Aythya	Yes	Wildlife_Avian	Waterfowl	16/11/2014	16	47	November	2014	2014|47	Autumn	Dublin	53.4649	-6.2014	RNA Detected	H5N1	HPAI	2014|RNA Detected	H5N1 Wild Bird Species Identification
Greater Scaup	Aythya marila	Aythya	Yes	Wildlife_Avian	Waterfowl	16/11/2014	16	47	November	2014	2014|47	Autumn	Dublin	53.4649	-6.2014	RNA Detected	H5N1	HPAI	2014|RNA Detected	H5N1 Wild Bird Species Identification
Greater Scaup	Aythya marila	Aythya	Yes	Wildlife_Avian	Waterfowl	16/11/2014	16	47	November	2014	2014|47	Autumn	Dublin	53.4649	-6.2014	RNA Detected	H5N1	HPAI	2014|RNA Detected	H5N1 Wild Bird Species Identification
Greater Scaup	Aythya marila	Aythya	Yes	Wildlife_Avian	Waterfowl	16/11/2014	16	47	November	2014	2014|47	Autumn	Dublin	53.4649	-6.2014	RNA Detected	H5N1	HPAI	2014|RNA Detected	H5N1 Wild Bird Species Identification
Greater Scaup	Aythya marila	Aythya	Yes	Wildlife_Avian	Waterfowl	16/11/2014	16	47	November	2014	2014|47	Autumn	Dublin	53.4649	-6.2014	RNA Detected	H5N1	HPAI	2014|RNA Detected	H5N1 Wild Bird Species Identification
Mute Swan	Cygnus olor	Cygnus	No	Wildlife_Avian	Waterfowl	16/11/2014	16	47	November	2014	2014|47	Autumn	Dublin	53.4649	-6.2014	RNA Detected	H5N1	HPAI	2014|RNA Detected	H5N1 Wild Bird Species Identification
Fieldfare	Turdus pilaris	Turdus	Yes	Wildlife_Avian	Passerine	16/11/2014	16	47	November	2014	2014|47	Autumn	Dublin	53.5037	-6.1699	RNA Detected	H5N1	HPAI	2014|RNA Detected	H5N1 Wild Bird Species Identification
Fieldfare	Turdus pilaris	Turdus	Yes	Wildlife_Avian	Passerine	16/11/2014	16	47	November	2014	2014|47	Autumn	Dublin	53.5037	-6.1699	RNA Detected	H5N1	HPAI	2014|RNA Detected	H5N1 Wild Bird Species Identification
Mute Swan	Cygnus olor	Cygnus	No	Wildlife_Avian	Waterfowl	18/11/2014	18	47	November	2014	2014|47	Autumn	Kerry	52.0252	-9.4917	RNA Detected	H5N1	HPAI	2014|RNA Detected	H5N1 Wild Bird Species Identification
Common Pochard	Aythya ferina	Aythya	Yes	Wildlife_Avian	Waterfowl	22/11/2014	22	47	November	2014	2014|47	Autumn	Dublin	53.4649	-6.2014	RNA Detected	H5N1	HPAI	2014|RNA Detected	H5N1 Wild Bird Species Identification
Common Pochard	Aythya ferina	Aythya	Yes	Wildlife_Avian	Waterfowl	22/11/2014	22	47	November	2014	2014|47	Autumn	Dublin	53.4649	-6.2014	RNA Detected	H5N1	HPAI	2014|RNA Detected	H5N1 Wild Bird Species Identification
Common Pochard	Aythya ferina	Aythya	Yes	Wildlife_Avian	Waterfowl	22/11/2014	22	47	November	2014	2014|47	Autumn	Dublin	53.4649	-6.2014	RNA Detected	H5N1	HPAI	2014|RNA Detected	H5N1 Wild Bird Species Identification
Common Pochard	Aythya ferina	Aythya	Yes	Wildlife_Avian	Waterfowl	22/11/2014	22	47	November	2014	2014|47	Autumn	Dublin	53.4649	-6.2014	RNA Detected	H5N1	HPAI	2014|RNA Detected	H5N1 Wild Bird Species Identification
Common Pochard	Aythya ferina	Aythya	Yes	Wildlife_Avian	Waterfowl	22/11/2014	22	47	November	2014	2014|47	Autumn	Dublin	53.4649	-6.2014	RNA Detected	H5N1	HPAI	2014|RNA Detected	H5N1 Wild Bird Species Identification
Common Pochard	Aythya ferina	Aythya	Yes	Wildlife_Avian	Waterfowl	22/11/2014	22	47	November	2014	2014|47	Autumn	Dublin	53.4649	-6.2014	RNA Detected	H5N1	HPAI	2014|RNA Detected	H5N1 Wild Bird Species Identification
Black-headed Gull	Chroicocephalus ridibundus	Chroicocephalus	Yes	Wildlife_Avian	Seabird	22/11/2014	22	47	November	2014	2014|47	Autumn	Dublin	53.4649	-6.2014	RNA Detected	H5N1	HPAI	2014|RNA Detected	H5N1 Wild Bird Species Identification
Common Goldeneye	Bucephala clangula	Bucephala	Yes	Wildlife_Avian	Waterfowl	22/11/2014	22	47	November	2014	2014|47	Autumn	Dublin	53.4649	-6.2014	RNA Detected	H5N1	HPAI	2014|RNA Detected	H5N1 Wild Bird Species Identification
Common Goldeneye	Bucephala clangula	Bucephala	Yes	Wildlife_Avian	Waterfowl	22/11/2014	22	47	November	2014	2014|47	Autumn	Dublin	53.4649	-6.2014	RNA Detected	H5N1	HPAI	2014|RNA Detected	H5N1 Wild Bird Species Identification
Common Goldeneye	Bucephala clangula	Bucephala	Yes	Wildlife_Avian	Waterfowl	22/11/2014	22	47	November	2014	2014|47	Autumn	Dublin	53.4649	-6.2014	RNA Detected	H5N1	HPAI	2014|RNA Detected	H5N1 Wild Bird Species Identification
Greater Scaup	Aythya marila	Aythya	Yes	Wildlife_Avian	Waterfowl	22/11/2014	22	47	November	2014	2014|47	Autumn	Dublin	53.4649	-6.2014	RNA Detected	H5N1	HPAI	2014|RNA Detected	H5N1 Wild Bird Species Identification
Greater Scaup	Aythya marila	Aythya	Yes	Wildlife_Avian	Waterfowl	22/11/2014	22	47	November	2014	2014|47	Autumn	Dublin	53.4649	-6.2014	RNA Detected	H5N1	HPAI	2014|RNA Detected	H5N1 Wild Bird Species Identification
Greater Scaup	Aythya marila	Aythya	Yes	Wildlife_Avian	Waterfowl	22/11/2014	22	47	November	2014	2014|47	Autumn	Dublin	53.4649	-6.2014	RNA Detected	H5N1	HPAI	2014|RNA Detected	H5N1 Wild Bird Species Identification
Greater Scaup	Aythya marila	Aythya	Yes	Wildlife_Avian	Waterfowl	22/11/2014	22	47	November	2014	2014|47	Autumn	Dublin	53.4649	-6.2014	RNA Detected	H5N1	HPAI	2014|RNA Detected	H5N1 Wild Bird Species Identification
Greater Scaup	Aythya marila	Aythya	Yes	Wildlife_Avian	Waterfowl	22/11/2014	22	47	November	2014	2014|47	Autumn	Dublin	53.4649	-6.2014	RNA Detected	H5N1	HPAI	2014|RNA Detected	H5N1 Wild Bird Species Identification
Grey Heron	Ardea cinerea	Ardea	No	Wildlife_Avian	Wader	01/03/2014	1	9	March	2014	2014|9	Spring	Dublin	53.3008	-6.3426	RNA Detected	H5N1	HPAI	2014|RNA Detected	H5N1 Wild Bird Species Identification
Little Egret	Egretta garzetta	Egretta	Yes	Wildlife_Avian	Wader	01/03/2014	1	9	March	2014	2014|9	Spring	Dublin	53.3008	-6.3426	RNA Detected	H5N1	HPAI	2014|RNA Detected	H5N1 Wild Bird Species Identification
Grey Heron	Ardea cinerea	Ardea	No	Wildlife_Avian	Wader	06/04/2015	6	15	April	2015	2015|15	Spring	Limerick	52.5639	-8.7887	RNA Detected	H5N1	HPAI	2015|RNA Detected	H5N1 Wild Bird Species Identification
Little Egret	Egretta garzetta	Egretta	Yes	Wildlife_Avian	Wader	06/04/2015	6	15	April	2015	2015|15	Spring	Limerick	52.5639	-8.7887	RNA Detected	H5N1	HPAI	2015|RNA Detected	H5N1 Wild Bird Species Identification
Common Buzzard	Buteo buteo	Buteo	No	Wildlife_Avian	Raptor	08/01/2015	8	2	January	2015	2015|2	Winter	Dublin	53.4993	-6.1642	RNA Detected	H5N1	HPAI	2015|RNA Detected	H5N1 Wild Bird Species Identification
Common Buzzard	Buteo buteo	Buteo	No	Wildlife_Avian	Raptor	08/01/2015	8	2	January	2015	2015|2	Winter	Dublin	53.4993	-6.1642	RNA Detected	H5N1	HPAI	2015|RNA Detected	H5N1 Wild Bird Species Identification
Common Buzzard	Buteo buteo	Buteo	No	Wildlife_Avian	Raptor	08/01/2015	8	2	January	2015	2015|2	Winter	Dublin	53.4993	-6.1642	RNA Detected	H5N1	HPAI	2015|RNA Detected	H5N1 Wild Bird Species Identification
Common Buzzard	Buteo buteo	Buteo	No	Wildlife_Avian	Raptor	08/01/2015	8	2	January	2015	2015|2	Winter	Dublin	53.4993	-6.1642	RNA Detected	H5N1	HPAI	2015|RNA Detected	H5N1 Wild Bird Species Identification
Fieldfare	Turdus pilaris	Turdus	Yes	Wildlife_Avian	Passerine	08/01/2015	8	2	January	2015	2015|2	Winter	Dublin	53.4993	-6.1642	RNA Detected	H5N1	HPAI	2015|RNA Detected	H5N1 Wild Bird Species Identification
Peregrine Falcon	Falco peregrinus	Falco	Yes	Wildlife_Avian	Raptor	08/01/2015	8	2	January	2015	2015|2	Winter	Dublin	53.4993	-6.1642	RNA Detected	H5N1	HPAI	2015|RNA Detected	H5N1 Wild Bird Species Identification
Mute Swan	Cygnus olor	Cygnus	No	Wildlife_Avian	Waterfowl	20/05/2015	20	21	May	2015	2015|21	Spring	Dublin	53.3057	-6.2191	RNA Detected	H5N1	HPAI	2015|RNA Detected	H5N1 Wild Bird Species Identification
Whooper Swan	Cygnus cygnus	Cygnus	Yes	Wildlife_Avian	Waterfowl	26/05/2015	26	22	May	2015	2015|22	Spring	Cavan	54.0068	-7.4685	RNA Detected	H5N1	HPAI	2015|RNA Detected	H5N1 Wild Bird Species Identification
Canada Goose	Branta canadensis	Branta	Yes	Wildlife_Avian	Waterfowl	27/05/2015	27	22	May	2015	2015|22	Spring	Galway	53.6212	-10.2044	RNA Detected	H5N1	HPAI	2015|RNA Detected	H5N1 Wild Bird Species Identification
Canada Goose	Branta canadensis	Branta	Yes	Wildlife_Avian	Waterfowl	27/05/2015	27	22	May	2015	2015|22	Spring	Galway	53.6212	-10.2044	RNA Detected	H5N1	HPAI	2015|RNA Detected	H5N1 Wild Bird Species Identification
Canada Goose	Branta canadensis	Branta	Yes	Wildlife_Avian	Waterfowl	27/05/2015	27	22	May	2015	2015|22	Spring	Galway	53.6212	-10.2044	RNA Detected	H5N1	HPAI	2015|RNA Detected	H5N1 Wild Bird Species Identification
Eurasian Magpie	Pica pica	Pica	No	Wildlife_Avian	Passerine	11/06/2015	11	24	June	2015	2015|24	Summer	Dublin	53.3726	-6.2768	RNA Detected	H5N1	HPAI	2015|RNA Detected	H5N1 Wild Bird Species Identification
Eurasian Magpie	Pica pica	Pica	No	Wildlife_Avian	Passerine	11/06/2015	11	24	June	2015	2015|24	Summer	Dublin	53.3726	-6.2768	RNA Detected	H5N1	HPAI	2015|RNA Detected	H5N1 Wild Bird Species Identification
Black-headed Gull	Chroicocephalus ridibundus	Chroicocephalus	Yes	Wildlife_Avian	Seabird	12/06/2015	12	24	June	2015	2015|24	Summer	Mayo	53.8003	-9.5234	RNA Detected	H5N1	HPAI	2015|RNA Detected	H5N1 Wild Bird Species Identification
Black-headed Gull	Chroicocephalus ridibundus	Chroicocephalus	Yes	Wildlife_Avian	Seabird	13/06/2015	13	24	June	2015	2015|24	Summer	Galway	53.2663	-9.5601	RNA Detected	H5N1	HPAI	2015|RNA Detected	H5N1 Wild Bird Species Identification
Great Black-backed Gull	Larus marinus	Larus	Partial	Wildlife_Avian	Seabird	13/06/2015	13	24	June	2015	2015|24	Summer	Galway	53.2663	-9.5601	RNA Detected	H5N1	HPAI	2015|RNA Detected	H5N1 Wild Bird Species Identification
Tufted Duck	Aythya fuligula	Aythya	Yes	Wildlife_Avian	Waterfowl	13/06/2015	13	24	June	2015	2015|24	Summer	Dublin	53.3378	-6.2589	RNA Detected	H5N1	HPAI	2015|RNA Detected	H5N1 Wild Bird Species Identification
Tufted Duck	Aythya fuligula	Aythya	Yes	Wildlife_Avian	Waterfowl	13/06/2015	13	24	June	2015	2015|24	Summer	Dublin	53.3378	-6.2589	RNA Detected	H5N1	HPAI	2015|RNA Detected	H5N1 Wild Bird Species Identification
Great Black-backed Gull	Larus marinus	Larus	Partial	Wildlife_Avian	Seabird	14/06/2015	14	25	June	2015	2015|25	Summer	Kerry	52.1395	-10.2737	RNA Detected	H5N1	HPAI	2015|RNA Detected	H5N1 Wild Bird Species Identification
Grey Heron	Ardea cinerea	Ardea	No	Wildlife_Avian	Wader	15/06/2015	15	25	June	2015	2015|25	Summer	Kerry	52.1294	-10.2624	RNA Detected	H5N1	HPAI	2015|RNA Detected	H5N1 Wild Bird Species Identification
Little Egret	Egretta garzetta	Egretta	Yes	Wildlife_Avian	Wader	15/06/2015	15	25	June	2015	2015|25	Summer	Kerry	52.1294	-10.2624	RNA Detected	H5N1	HPAI	2015|RNA Detected	H5N1 Wild Bird Species Identification
Great Black-backed Gull	Larus marinus	Larus	Partial	Wildlife_Avian	Seabird	17/06/2015	17	25	June	2015	2015|25	Summer	Kerry	51.7713	-10.5404	RNA Detected	H5N1	HPAI	2015|RNA Detected	H5N1 Wild Bird Species Identification
Mew Gull	Larus canus	Larus	Yes	Wildlife_Avian	Seabird	17/06/2015	17	25	June	2015	2015|25	Summer	Kerry	51.7713	-10.5404	RNA Detected	H5N1	HPAI	2015|RNA Detected	H5N1 Wild Bird Species Identification
Common Shelduck	Tadorna tadorna	Tadorna	Partial	Wildlife_Avian	Waterfowl	17/06/2015	17	25	June	2015	2015|25	Summer	Dublin	53.4649	-6.2014	RNA Detected	H5N1	HPAI	2015|RNA Detected	H5N1 Wild Bird Species Identification
Grey Heron	Ardea cinerea	Ardea	No	Wildlife_Avian	Wader	17/06/2015	17	25	June	2015	2015|25	Summer	Dublin	53.4649	-6.2014	RNA Detected	H5N1	HPAI	2015|RNA Detected	H5N1 Wild Bird Species Identification
Great Black-backed Gull	Larus marinus	Larus	Partial	Wildlife_Avian	Seabird	26/06/2015	26	26	June	2015	2015|26	Summer	Galway	53.5461	-10.2574	RNA Detected	H5N1	HPAI	2015|RNA Detected	H5N1 Wild Bird Species Identification
Black-headed Gull	Chroicocephalus ridibundus	Chroicocephalus	Yes	Wildlife_Avian	Seabird	06/08/2015	6	32	August	2015	2015|32	Summer	Dublin	53.3378	-6.2589	RNA Detected	H5N1	HPAI	2015|RNA Detected	H5N1 Wild Bird Species Identification
Black-headed Gull	Chroicocephalus ridibundus	Chroicocephalus	Yes	Wildlife_Avian	Seabird	06/08/2015	6	32	August	2015	2015|32	Summer	Dublin	53.3378	-6.2589	RNA Detected	H5N1	HPAI	2015|RNA Detected	H5N1 Wild Bird Species Identification
Eurasian Magpie	Pica pica	Pica	No	Wildlife_Avian	Passerine	12/08/2015	12	33	August	2015	2015|33	Summer	Dublin	53.3378	-6.2589	RNA Detected	H5N1	HPAI	2015|RNA Detected	H5N1 Wild Bird Species Identification
Mallard	Anas platyrhynchos	Anas	No	Wildlife_Avian	Waterfowl	12/08/2015	12	33	August	2015	2015|33	Summer	Dublin	53.3378	-6.2589	RNA Detected	H5N1	HPAI	2015|RNA Detected	H5N1 Wild Bird Species Identification
Mallard	Anas platyrhynchos	Anas	No	Wildlife_Avian	Waterfowl	12/08/2015	12	33	August	2015	2015|33	Summer	Dublin	53.3378	-6.2589	RNA Detected	H5N1	HPAI	2015|RNA Detected	H5N1 Wild Bird Species Identification
Mute Swan	Cygnus olor	Cygnus	No	Wildlife_Avian	Waterfowl	12/08/2015	12	33	August	2015	2015|33	Summer	Dublin	53.3378	-6.2589	RNA Detected	H5N1	HPAI	2015|RNA Detected	H5N1 Wild Bird Species Identification
Mute Swan	Cygnus olor	Cygnus	No	Wildlife_Avian	Waterfowl	12/08/2015	12	33	August	2015	2015|33	Summer	Dublin	53.3378	-6.2589	RNA Detected	H5N1	HPAI	2015|RNA Detected	H5N1 Wild Bird Species Identification
Mute Swan	Cygnus olor	Cygnus	No	Wildlife_Avian	Waterfowl	12/08/2015	12	33	August	2015	2015|33	Summer	Dublin	53.3378	-6.2589	RNA Detected	H5N1	HPAI	2015|RNA Detected	H5N1 Wild Bird Species Identification
Mute Swan	Cygnus olor	Cygnus	No	Wildlife_Avian	Waterfowl	12/08/2015	12	33	August	2015	2015|33	Summer	Dublin	53.3378	-6.2589	RNA Detected	H5N1	HPAI	2015|RNA Detected	H5N1 Wild Bird Species Identification
Mute Swan	Cygnus olor	Cygnus	No	Wildlife_Avian	Waterfowl	12/08/2015	12	33	August	2015	2015|33	Summer	Dublin	53.3378	-6.2589	RNA Detected	H5N1	HPAI	2015|RNA Detected	H5N1 Wild Bird Species Identification
Mute Swan	Cygnus olor	Cygnus	No	Wildlife_Avian	Waterfowl	12/08/2015	12	33	August	2015	2015|33	Summer	Dublin	53.3378	-6.2589	RNA Detected	H5N1	HPAI	2015|RNA Detected	H5N1 Wild Bird Species Identification
Tufted Duck	Aythya fuligula	Aythya	Yes	Wildlife_Avian	Waterfowl	12/08/2015	12	33	August	2015	2015|33	Summer	Dublin	53.3378	-6.2589	RNA Detected	H5N1	HPAI	2015|RNA Detected	H5N1 Wild Bird Species Identification
Tufted Duck	Aythya fuligula	Aythya	Yes	Wildlife_Avian	Waterfowl	12/08/2015	12	33	August	2015	2015|33	Summer	Dublin	53.3378	-6.2589	RNA Detected	H5N1	HPAI	2015|RNA Detected	H5N1 Wild Bird Species Identification
Tufted Duck	Aythya fuligula	Aythya	Yes	Wildlife_Avian	Waterfowl	12/08/2015	12	33	August	2015	2015|33	Summer	Dublin	53.3378	-6.2589	RNA Detected	H5N1	HPAI	2015|RNA Detected	H5N1 Wild Bird Species Identification
Black-headed Gull	Chroicocephalus ridibundus	Chroicocephalus	Yes	Wildlife_Avian	Seabird	12/08/2015	12	33	August	2015	2015|33	Summer	Dublin	53.3378	-6.2589	RNA Detected	H5N1	HPAI	2015|RNA Detected	H5N1 Wild Bird Species Identification
Grey Heron	Ardea cinerea	Ardea	No	Wildlife_Avian	Wader	12/08/2015	12	33	August	2015	2015|33	Summer	Dublin	53.3378	-6.2589	RNA Detected	H5N1	HPAI	2015|RNA Detected	H5N1 Wild Bird Species Identification
Mallard	Anas platyrhynchos	Anas	No	Wildlife_Avian	Waterfowl	12/08/2015	12	33	August	2015	2015|33	Summer	Dublin	53.3378	-6.2589	RNA Detected	H5N1	HPAI	2015|RNA Detected	H5N1 Wild Bird Species Identification
Black-headed Gull	Chroicocephalus ridibundus	Chroicocephalus	Yes	Wildlife_Avian	Seabird	13/08/2015	13	33	August	2015	2015|33	Summer	Dublin	53.3335	-6.2469	RNA Detected	H5N1	HPAI	2015|RNA Detected	H5N1 Wild Bird Species Identification
Mallard	Anas platyrhynchos	Anas	No	Wildlife_Avian	Waterfowl	13/08/2015	13	33	August	2015	2015|33	Summer	Dublin	53.3378	-6.2589	RNA Detected	H5N1	HPAI	2015|RNA Detected	H5N1 Wild Bird Species Identification
Mute Swan	Cygnus olor	Cygnus	No	Wildlife_Avian	Waterfowl	13/08/2015	13	33	August	2015	2015|33	Summer	Dublin	53.3378	-6.2589	RNA Detected	H5N1	HPAI	2015|RNA Detected	H5N1 Wild Bird Species Identification
Mute Swan	Cygnus olor	Cygnus	No	Wildlife_Avian	Waterfowl	13/08/2015	13	33	August	2015	2015|33	Summer	Dublin	53.3378	-6.2589	RNA Detected	H5N1	HPAI	2015|RNA Detected	H5N1 Wild Bird Species Identification
Mute Swan	Cygnus olor	Cygnus	No	Wildlife_Avian	Waterfowl	13/08/2015	13	33	August	2015	2015|33	Summer	Dublin	53.3378	-6.2589	RNA Detected	H5N1	HPAI	2015|RNA Detected	H5N1 Wild Bird Species Identification
Mute Swan	Cygnus olor	Cygnus	No	Wildlife_Avian	Waterfowl	13/08/2015	13	33	August	2015	2015|33	Summer	Dublin	53.3378	-6.2589	RNA Detected	H5N1	HPAI	2015|RNA Detected	H5N1 Wild Bird Species Identification
Black-headed Gull	Chroicocephalus ridibundus	Chroicocephalus	Yes	Wildlife_Avian	Seabird	14/08/2015	14	33	August	2015	2015|33	Summer	Dublin	53.347	-6.2599	RNA Detected	H5N1	HPAI	2015|RNA Detected	H5N1 Wild Bird Species Identification
Black-headed Gull	Chroicocephalus ridibundus	Chroicocephalus	Yes	Wildlife_Avian	Seabird	14/08/2015	14	33	August	2015	2015|33	Summer	Dublin	53.347	-6.2599	RNA Detected	H5N1	HPAI	2015|RNA Detected	H5N1 Wild Bird Species Identification
Black-headed Gull	Chroicocephalus ridibundus	Chroicocephalus	Yes	Wildlife_Avian	Seabird	14/08/2015	14	33	August	2015	2015|33	Summer	Dublin	53.347	-6.2599	RNA Detected	H5N1	HPAI	2015|RNA Detected	H5N1 Wild Bird Species Identification
Black-headed Gull	Chroicocephalus ridibundus	Chroicocephalus	Yes	Wildlife_Avian	Seabird	14/08/2015	14	33	August	2015	2015|33	Summer	Dublin	53.347	-6.2599	RNA Detected	H5N1	HPAI	2015|RNA Detected	H5N1 Wild Bird Species Identification
Black-headed Gull	Chroicocephalus ridibundus	Chroicocephalus	Yes	Wildlife_Avian	Seabird	14/08/2015	14	33	August	2015	2015|33	Summer	Dublin	53.347	-6.2599	RNA Detected	H5N1	HPAI	2015|RNA Detected	H5N1 Wild Bird Species Identification
Black-headed Gull	Chroicocephalus ridibundus	Chroicocephalus	Yes	Wildlife_Avian	Seabird	24/08/2015	24	35	August	2015	2015|35	Summer	Dublin	53.5827	-6.1049	RNA Detected	H5N1	HPAI	2015|RNA Detected	H5N1 Wild Bird Species Identification
Eurasian Magpie	Pica pica	Pica	No	Wildlife_Avian	Passerine	26/08/2015	26	35	August	2015	2015|35	Summer	Dublin	53.3378	-6.2589	RNA Detected	H5N1	HPAI	2015|RNA Detected	H5N1 Wild Bird Species Identification
Eurasian Magpie	Pica pica	Pica	No	Wildlife_Avian	Passerine	28/08/2015	28	35	August	2015	2015|35	Summer	Dublin	53.3398	-6.2493	RNA Detected	H5N1	HPAI	2015|RNA Detected	H5N1 Wild Bird Species Identification
Black-headed Gull	Chroicocephalus ridibundus	Chroicocephalus	Yes	Wildlife_Avian	Seabird	06/09/2015	6	37	September	2015	2015|37	Autumn	Waterford	52.2632	-7.1154	RNA Detected	H5N1	HPAI	2015|RNA Detected	H5N1 Wild Bird Species Identification
Little Grebe	Tachybaptus ruficollis	Tachybaptus	Yes	Wildlife_Avian	Waterfowl	10/09/2015	10	37	September	2015	2015|37	Autumn	Galway	53.2918	-9.0663	RNA Detected	H5N1	HPAI	2015|RNA Detected	H5N1 Wild Bird Species Identification
Eurasian Magpie	Pica pica	Pica	No	Wildlife_Avian	Passerine	11/09/2015	11	37	September	2015	2015|37	Autumn	Dublin	53.3398	-6.2493	RNA Detected	H5N1	HPAI	2015|RNA Detected	H5N1 Wild Bird Species Identification
Tufted Duck	Aythya fuligula	Aythya	Yes	Wildlife_Avian	Waterfowl	12/09/2015	12	37	September	2015	2015|37	Autumn	Dublin	53.3378	-6.2589	RNA Detected	H5N1	HPAI	2015|RNA Detected	H5N1 Wild Bird Species Identification
Tufted Duck	Aythya fuligula	Aythya	Yes	Wildlife_Avian	Waterfowl	12/09/2015	12	37	September	2015	2015|37	Autumn	Dublin	53.3378	-6.2589	RNA Detected	H5N1	HPAI	2015|RNA Detected	H5N1 Wild Bird Species Identification
Little Grebe	Tachybaptus ruficollis	Tachybaptus	Yes	Wildlife_Avian	Waterfowl	26/09/2015	26	39	September	2015	2015|39	Autumn	Dublin	53.5843	-6.2015	RNA Detected	H5N1	HPAI	2015|RNA Detected	H5N1 Wild Bird Species Identification
Little Grebe	Tachybaptus ruficollis	Tachybaptus	Yes	Wildlife_Avian	Waterfowl	26/09/2015	26	39	September	2015	2015|39	Autumn	Dublin	53.5843	-6.2015	RNA Detected	H5N1	HPAI	2015|RNA Detected	H5N1 Wild Bird Species Identification
Little Grebe	Tachybaptus ruficollis	Tachybaptus	Yes	Wildlife_Avian	Waterfowl	26/09/2015	26	39	September	2015	2015|39	Autumn	Dublin	53.5843	-6.2015	RNA Detected	H5N1	HPAI	2015|RNA Detected	H5N1 Wild Bird Species Identification
Little Grebe	Tachybaptus ruficollis	Tachybaptus	Yes	Wildlife_Avian	Waterfowl	26/09/2015	26	39	September	2015	2015|39	Autumn	Dublin	53.5843	-6.2015	RNA Detected	H5N1	HPAI	2015|RNA Detected	H5N1 Wild Bird Species Identification
Little Grebe	Tachybaptus ruficollis	Tachybaptus	Yes	Wildlife_Avian	Waterfowl	26/09/2015	26	39	September	2015	2015|39	Autumn	Dublin	53.5843	-6.2015	RNA Detected	H5N1	HPAI	2015|RNA Detected	H5N1 Wild Bird Species Identification
Little Grebe	Tachybaptus ruficollis	Tachybaptus	Yes	Wildlife_Avian	Waterfowl	26/09/2015	26	39	September	2015	2015|39	Autumn	Dublin	53.5843	-6.2015	RNA Detected	H5N1	HPAI	2015|RNA Detected	H5N1 Wild Bird Species Identification
Peregrine Falcon	Falco peregrinus	Falco	Yes	Wildlife_Avian	Raptor	19/01/2015	19	4	January	2015	2015|4	Winter	Dublin	53.4993	-6.1642	RNA Detected	H5N1	HPAI	2015|RNA Detected	H5N1 Wild Bird Species Identification
Black-headed Gull	Chroicocephalus ridibundus	Chroicocephalus	Yes	Wildlife_Avian	Seabird	09/10/2015	9	41	October	2015	2015|41	Autumn	Meath	53.7369	-6.2704	RNA Detected	H5N1	HPAI	2015|RNA Detected	H5N1 Wild Bird Species Identification
Black-headed Gull	Chroicocephalus ridibundus	Chroicocephalus	Yes	Wildlife_Avian	Seabird	09/10/2015	9	41	October	2015	2015|41	Autumn	Meath	53.7369	-6.2704	RNA Detected	H5N1	HPAI	2015|RNA Detected	H5N1 Wild Bird Species Identification
Black-headed Gull	Chroicocephalus ridibundus	Chroicocephalus	Yes	Wildlife_Avian	Seabird	13/10/2015	13	42	October	2015	2015|42	Autumn	Galway	53.2673	-9.0528	RNA Detected	H5N1	HPAI	2015|RNA Detected	H5N1 Wild Bird Species Identification
Black-headed Gull	Chroicocephalus ridibundus	Chroicocephalus	Yes	Wildlife_Avian	Seabird	13/10/2015	13	42	October	2015	2015|42	Autumn	Galway	53.2673	-9.0528	RNA Detected	H5N1	HPAI	2015|RNA Detected	H5N1 Wild Bird Species Identification
Grey Heron	Ardea cinerea	Ardea	No	Wildlife_Avian	Wader	13/10/2015	13	42	October	2015	2015|42	Autumn	Dublin	53.3378	-6.2589	RNA Detected	H5N1	HPAI	2015|RNA Detected	H5N1 Wild Bird Species Identification
Whooper Swan	Cygnus cygnus	Cygnus	Yes	Wildlife_Avian	Waterfowl	01/11/2015	1	45	November	2015	2015|45	Autumn	Louth	53.9518	-6.3795	RNA Detected	H5N1	HPAI	2015|RNA Detected	H5N1 Wild Bird Species Identification
Whooper Swan	Cygnus cygnus	Cygnus	Yes	Wildlife_Avian	Waterfowl	01/11/2015	1	45	November	2015	2015|45	Autumn	Louth	53.9518	-6.3795	RNA Detected	H5N1	HPAI	2015|RNA Detected	H5N1 Wild Bird Species Identification
Whooper Swan	Cygnus cygnus	Cygnus	Yes	Wildlife_Avian	Waterfowl	01/11/2015	1	45	November	2015	2015|45	Autumn	Louth	53.9518	-6.3795	RNA Detected	H5N1	HPAI	2015|RNA Detected	H5N1 Wild Bird Species Identification
Whooper Swan	Cygnus cygnus	Cygnus	Yes	Wildlife_Avian	Waterfowl	01/11/2015	1	45	November	2015	2015|45	Autumn	Louth	53.9518	-6.3795	RNA Detected	H5N1	HPAI	2015|RNA Detected	H5N1 Wild Bird Species Identification
Fieldfare	Turdus pilaris	Turdus	Yes	Wildlife_Avian	Passerine	04/11/2015	4	45	November	2015	2015|45	Autumn	Galway	53.6102	-10.2806	RNA Detected	H5N1	HPAI	2015|RNA Detected	H5N1 Wild Bird Species Identification
Fieldfare	Turdus pilaris	Turdus	Yes	Wildlife_Avian	Passerine	04/11/2015	4	45	November	2015	2015|45	Autumn	Galway	53.6102	-10.2806	RNA Detected	H5N1	HPAI	2015|RNA Detected	H5N1 Wild Bird Species Identification
Black-headed Gull	Chroicocephalus ridibundus	Chroicocephalus	Yes	Wildlife_Avian	Seabird	07/11/2015	7	45	November	2015	2015|45	Autumn	Wicklow	53.0013	-6.0549	RNA Detected	H5N1	HPAI	2015|RNA Detected	H5N1 Wild Bird Species Identification
Whooper Swan	Cygnus cygnus	Cygnus	Yes	Wildlife_Avian	Waterfowl	07/11/2015	7	45	November	2015	2015|45	Autumn	Wicklow	53.0013	-6.0549	RNA Detected	H5N1	HPAI	2015|RNA Detected	H5N1 Wild Bird Species Identification
Whooper Swan	Cygnus cygnus	Cygnus	Yes	Wildlife_Avian	Waterfowl	07/11/2015	7	45	November	2015	2015|45	Autumn	Wicklow	53.0013	-6.0549	RNA Detected	H5N1	HPAI	2015|RNA Detected	H5N1 Wild Bird Species Identification
Whooper Swan	Cygnus cygnus	Cygnus	Yes	Wildlife_Avian	Waterfowl	07/11/2015	7	45	November	2015	2015|45	Autumn	Wicklow	53.0013	-6.0549	RNA Detected	H5N1	HPAI	2015|RNA Detected	H5N1 Wild Bird Species Identification
Common Buzzard	Buteo buteo	Buteo	No	Wildlife_Avian	Raptor	07/11/2015	7	45	November	2015	2015|45	Autumn	Wicklow	53.0685	-6.0393	RNA Detected	H5N1	HPAI	2015|RNA Detected	H5N1 Wild Bird Species Identification
Common Buzzard	Buteo buteo	Buteo	No	Wildlife_Avian	Raptor	07/11/2015	7	45	November	2015	2015|45	Autumn	Wicklow	53.0685	-6.0393	RNA Detected	H5N1	HPAI	2015|RNA Detected	H5N1 Wild Bird Species Identification
Common Buzzard	Buteo buteo	Buteo	No	Wildlife_Avian	Raptor	07/11/2015	7	45	November	2015	2015|45	Autumn	Wicklow	53.0685	-6.0393	RNA Detected	H5N1	HPAI	2015|RNA Detected	H5N1 Wild Bird Species Identification
Whooper Swan	Cygnus cygnus	Cygnus	Yes	Wildlife_Avian	Waterfowl	07/11/2015	7	45	November	2015	2015|45	Autumn	Wicklow	53.0685	-6.0393	RNA Detected	H5N1	HPAI	2015|RNA Detected	H5N1 Wild Bird Species Identification
Whooper Swan	Cygnus cygnus	Cygnus	Yes	Wildlife_Avian	Waterfowl	07/11/2015	7	45	November	2015	2015|45	Autumn	Wicklow	53.0685	-6.0393	RNA Detected	H5N1	HPAI	2015|RNA Detected	H5N1 Wild Bird Species Identification
Whooper Swan	Cygnus cygnus	Cygnus	Yes	Wildlife_Avian	Waterfowl	07/11/2015	7	45	November	2015	2015|45	Autumn	Wicklow	53.0685	-6.0393	RNA Detected	H5N1	HPAI	2015|RNA Detected	H5N1 Wild Bird Species Identification
Whooper Swan	Cygnus cygnus	Cygnus	Yes	Wildlife_Avian	Waterfowl	07/11/2015	7	45	November	2015	2015|45	Autumn	Wicklow	53.0685	-6.0393	RNA Detected	H5N1	HPAI	2015|RNA Detected	H5N1 Wild Bird Species Identification
Whooper Swan	Cygnus cygnus	Cygnus	Yes	Wildlife_Avian	Waterfowl	07/11/2015	7	45	November	2015	2015|45	Autumn	Wicklow	53.0685	-6.0393	RNA Detected	H5N1	HPAI	2015|RNA Detected	H5N1 Wild Bird Species Identification
Whooper Swan	Cygnus cygnus	Cygnus	Yes	Wildlife_Avian	Waterfowl	07/11/2015	7	45	November	2015	2015|45	Autumn	Wicklow	53.0685	-6.0393	RNA Detected	H5N1	HPAI	2015|RNA Detected	H5N1 Wild Bird Species Identification
Whooper Swan	Cygnus cygnus	Cygnus	Yes	Wildlife_Avian	Waterfowl	07/11/2015	7	45	November	2015	2015|45	Autumn	Wicklow	53.0685	-6.0393	RNA Detected	H5N1	HPAI	2015|RNA Detected	H5N1 Wild Bird Species Identification
Whooper Swan	Cygnus cygnus	Cygnus	Yes	Wildlife_Avian	Waterfowl	07/11/2015	7	45	November	2015	2015|45	Autumn	Wicklow	53.0685	-6.0393	RNA Detected	H5N1	HPAI	2015|RNA Detected	H5N1 Wild Bird Species Identification
Whooper Swan	Cygnus cygnus	Cygnus	Yes	Wildlife_Avian	Waterfowl	07/11/2015	7	45	November	2015	2015|45	Autumn	Wicklow	53.0685	-6.0393	RNA Detected	H5N1	HPAI	2015|RNA Detected	H5N1 Wild Bird Species Identification
Whooper Swan	Cygnus cygnus	Cygnus	Yes	Wildlife_Avian	Waterfowl	07/11/2015	7	45	November	2015	2015|45	Autumn	Wicklow	53.0685	-6.0393	RNA Detected	H5N1	HPAI	2015|RNA Detected	H5N1 Wild Bird Species Identification
Brant	Branta bernicla	Branta	Yes	Wildlife_Avian	Waterfowl	15/11/2015	15	47	November	2015	2015|47	Autumn	Dublin	53.5032	-6.137	RNA Detected	H5N1	HPAI	2015|RNA Detected	H5N1 Wild Bird Species Identification
Common Buzzard	Buteo buteo	Buteo	No	Wildlife_Avian	Raptor	15/11/2015	15	47	November	2015	2015|47	Autumn	Dublin	53.5032	-6.137	RNA Detected	H5N1	HPAI	2015|RNA Detected	H5N1 Wild Bird Species Identification
Common Shelduck	Tadorna tadorna	Tadorna	Partial	Wildlife_Avian	Waterfowl	15/11/2015	15	47	November	2015	2015|47	Autumn	Dublin	53.5032	-6.137	RNA Detected	H5N1	HPAI	2015|RNA Detected	H5N1 Wild Bird Species Identification
Greylag Goose	Anser anser	Anser	Yes	Wildlife_Avian	Waterfowl	15/11/2015	15	47	November	2015	2015|47	Autumn	Dublin	53.5037	-6.1699	RNA Detected	H5N1	HPAI	2015|RNA Detected	H5N1 Wild Bird Species Identification
Greylag Goose	Anser anser	Anser	Yes	Wildlife_Avian	Waterfowl	15/11/2015	15	47	November	2015	2015|47	Autumn	Dublin	53.5037	-6.1699	RNA Detected	H5N1	HPAI	2015|RNA Detected	H5N1 Wild Bird Species Identification
Greylag Goose	Anser anser	Anser	Yes	Wildlife_Avian	Waterfowl	15/11/2015	15	47	November	2015	2015|47	Autumn	Dublin	53.5037	-6.1699	RNA Detected	H5N1	HPAI	2015|RNA Detected	H5N1 Wild Bird Species Identification
Greylag Goose	Anser anser	Anser	Yes	Wildlife_Avian	Waterfowl	15/11/2015	15	47	November	2015	2015|47	Autumn	Dublin	53.5037	-6.1699	RNA Detected	H5N1	HPAI	2015|RNA Detected	H5N1 Wild Bird Species Identification
Peregrine Falcon	Falco peregrinus	Falco	Yes	Wildlife_Avian	Raptor	15/11/2015	15	47	November	2015	2015|47	Autumn	Dublin	53.5037	-6.1699	RNA Detected	H5N1	HPAI	2015|RNA Detected	H5N1 Wild Bird Species Identification
Peregrine Falcon	Falco peregrinus	Falco	Yes	Wildlife_Avian	Raptor	15/11/2015	15	47	November	2015	2015|47	Autumn	Dublin	53.5037	-6.1699	RNA Detected	H5N1	HPAI	2015|RNA Detected	H5N1 Wild Bird Species Identification
Peregrine Falcon	Falco peregrinus	Falco	Yes	Wildlife_Avian	Raptor	15/11/2015	15	47	November	2015	2015|47	Autumn	Dublin	53.5037	-6.1699	RNA Detected	H5N1	HPAI	2015|RNA Detected	H5N1 Wild Bird Species Identification
Peregrine Falcon	Falco peregrinus	Falco	Yes	Wildlife_Avian	Raptor	15/11/2015	15	47	November	2015	2015|47	Autumn	Dublin	53.5037	-6.1699	RNA Detected	H5N1	HPAI	2015|RNA Detected	H5N1 Wild Bird Species Identification
Peregrine Falcon	Falco peregrinus	Falco	Yes	Wildlife_Avian	Raptor	15/11/2015	15	47	November	2015	2015|47	Autumn	Dublin	53.5037	-6.1699	RNA Detected	H5N1	HPAI	2015|RNA Detected	H5N1 Wild Bird Species Identification
Peregrine Falcon	Falco peregrinus	Falco	Yes	Wildlife_Avian	Raptor	15/11/2015	15	47	November	2015	2015|47	Autumn	Dublin	53.5037	-6.1699	RNA Detected	H5N1	HPAI	2015|RNA Detected	H5N1 Wild Bird Species Identification
Peregrine Falcon	Falco peregrinus	Falco	Yes	Wildlife_Avian	Raptor	15/11/2015	15	47	November	2015	2015|47	Autumn	Dublin	53.5037	-6.1699	RNA Detected	H5N1	HPAI	2015|RNA Detected	H5N1 Wild Bird Species Identification
Peregrine Falcon	Falco peregrinus	Falco	Yes	Wildlife_Avian	Raptor	15/11/2015	15	47	November	2015	2015|47	Autumn	Dublin	53.5037	-6.1699	RNA Detected	H5N1	HPAI	2015|RNA Detected	H5N1 Wild Bird Species Identification
Peregrine Falcon	Falco peregrinus	Falco	Yes	Wildlife_Avian	Raptor	15/11/2015	15	47	November	2015	2015|47	Autumn	Dublin	53.5037	-6.1699	RNA Detected	H5N1	HPAI	2015|RNA Detected	H5N1 Wild Bird Species Identification
Peregrine Falcon	Falco peregrinus	Falco	Yes	Wildlife_Avian	Raptor	15/11/2015	15	47	November	2015	2015|47	Autumn	Dublin	53.5037	-6.1699	RNA Detected	H5N1	HPAI	2015|RNA Detected	H5N1 Wild Bird Species Identification
Pink-footed Goose	Anser brachyrhynchus	Anser	Yes	Wildlife_Avian	Waterfowl	15/11/2015	15	47	November	2015	2015|47	Autumn	Dublin	53.5037	-6.1699	RNA Detected	H5N1	HPAI	2015|RNA Detected	H5N1 Wild Bird Species Identification
Peregrine Falcon	Falco peregrinus	Falco	Yes	Wildlife_Avian	Raptor	15/11/2015	15	47	November	2015	2015|47	Autumn	Dublin	53.5037	-6.1699	RNA Detected	H5N1	HPAI	2015|RNA Detected	H5N1 Wild Bird Species Identification
Peregrine Falcon	Falco peregrinus	Falco	Yes	Wildlife_Avian	Raptor	15/11/2015	15	47	November	2015	2015|47	Autumn	Dublin	53.5037	-6.1699	RNA Detected	H5N1	HPAI	2015|RNA Detected	H5N1 Wild Bird Species Identification
Whooper Swan	Cygnus cygnus	Cygnus	Yes	Wildlife_Avian	Waterfowl	15/11/2015	15	47	November	2015	2015|47	Autumn	Dublin	53.5037	-6.1699	RNA Detected	H5N1	HPAI	2015|RNA Detected	H5N1 Wild Bird Species Identification
Whooper Swan	Cygnus cygnus	Cygnus	Yes	Wildlife_Avian	Waterfowl	15/11/2015	15	47	November	2015	2015|47	Autumn	Dublin	53.5037	-6.1699	RNA Detected	H5N1	HPAI	2015|RNA Detected	H5N1 Wild Bird Species Identification
Whooper Swan	Cygnus cygnus	Cygnus	Yes	Wildlife_Avian	Waterfowl	15/11/2015	15	47	November	2015	2015|47	Autumn	Dublin	53.5037	-6.1699	RNA Detected	H5N1	HPAI	2015|RNA Detected	H5N1 Wild Bird Species Identification
Little Grebe	Tachybaptus ruficollis	Tachybaptus	Yes	Wildlife_Avian	Waterfowl	19/11/2015	19	47	November	2015	2015|47	Autumn	Dublin	53.4993	-6.1642	RNA Detected	H5N1	HPAI	2015|RNA Detected	H5N1 Wild Bird Species Identification
Little Grebe	Tachybaptus ruficollis	Tachybaptus	Yes	Wildlife_Avian	Waterfowl	19/11/2015	19	47	November	2015	2015|47	Autumn	Dublin	53.4993	-6.1642	RNA Detected	H5N1	HPAI	2015|RNA Detected	H5N1 Wild Bird Species Identification
Little Grebe	Tachybaptus ruficollis	Tachybaptus	Yes	Wildlife_Avian	Waterfowl	19/11/2015	19	47	November	2015	2015|47	Autumn	Dublin	53.4993	-6.1642	RNA Detected	H5N1	HPAI	2015|RNA Detected	H5N1 Wild Bird Species Identification
Northern Pintail	Anas acuta	Anas	Yes	Wildlife_Avian	Waterfowl	19/11/2015	19	47	November	2015	2015|47	Autumn	Dublin	53.4993	-6.1642	RNA Detected	H5N1	HPAI	2015|RNA Detected	H5N1 Wild Bird Species Identification
Northern Pintail	Anas acuta	Anas	Yes	Wildlife_Avian	Waterfowl	19/11/2015	19	47	November	2015	2015|47	Autumn	Dublin	53.4993	-6.1642	RNA Detected	H5N1	HPAI	2015|RNA Detected	H5N1 Wild Bird Species Identification
Northern Pintail	Anas acuta	Anas	Yes	Wildlife_Avian	Waterfowl	19/11/2015	19	47	November	2015	2015|47	Autumn	Dublin	53.4993	-6.1642	RNA Detected	H5N1	HPAI	2015|RNA Detected	H5N1 Wild Bird Species Identification
Eurasian Magpie	Pica pica	Pica	No	Wildlife_Avian	Passerine	20/11/2015	20	47	November	2015	2015|47	Autumn	Dublin	53.3549	-6.3298	RNA Detected	H5N1	HPAI	2015|RNA Detected	H5N1 Wild Bird Species Identification
Great Black-backed Gull	Larus marinus	Larus	Partial	Wildlife_Avian	Seabird	21/11/2015	21	47	November	2015	2015|47	Autumn	Dublin	53.3366	-6.2076	RNA Detected	H5N1	HPAI	2015|RNA Detected	H5N1 Wild Bird Species Identification
Greylag Goose	Anser anser	Anser	Yes	Wildlife_Avian	Waterfowl	21/11/2015	21	47	November	2015	2015|47	Autumn	Dublin	53.5037	-6.1699	RNA Detected	H5N1	HPAI	2015|RNA Detected	H5N1 Wild Bird Species Identification
Greylag Goose	Anser anser	Anser	Yes	Wildlife_Avian	Waterfowl	21/11/2015	21	47	November	2015	2015|47	Autumn	Dublin	53.5037	-6.1699	RNA Detected	H5N1	HPAI	2015|RNA Detected	H5N1 Wild Bird Species Identification
Common Buzzard	Buteo buteo	Buteo	No	Wildlife_Avian	Raptor	21/11/2015	21	47	November	2015	2015|47	Autumn	Louth	53.9165	-6.3737	RNA Detected	H5N1	HPAI	2015|RNA Detected	H5N1 Wild Bird Species Identification
Common Buzzard	Buteo buteo	Buteo	No	Wildlife_Avian	Raptor	21/11/2015	21	47	November	2015	2015|47	Autumn	Louth	53.9165	-6.3737	RNA Detected	H5N1	HPAI	2015|RNA Detected	H5N1 Wild Bird Species Identification
Common Buzzard	Buteo buteo	Buteo	No	Wildlife_Avian	Raptor	21/11/2015	21	47	November	2015	2015|47	Autumn	Louth	53.9165	-6.3737	RNA Detected	H5N1	HPAI	2015|RNA Detected	H5N1 Wild Bird Species Identification
Common Buzzard	Buteo buteo	Buteo	No	Wildlife_Avian	Raptor	21/11/2015	21	47	November	2015	2015|47	Autumn	Louth	53.9165	-6.3737	RNA Detected	H5N1	HPAI	2015|RNA Detected	H5N1 Wild Bird Species Identification
Common Buzzard	Buteo buteo	Buteo	No	Wildlife_Avian	Raptor	21/11/2015	21	47	November	2015	2015|47	Autumn	Louth	53.9165	-6.3737	RNA Detected	H5N1	HPAI	2015|RNA Detected	H5N1 Wild Bird Species Identification
Greylag Goose	Anser anser	Anser	Yes	Wildlife_Avian	Waterfowl	21/11/2015	21	47	November	2015	2015|47	Autumn	Louth	53.9165	-6.3737	RNA Detected	H5N1	HPAI	2015|RNA Detected	H5N1 Wild Bird Species Identification
Greylag Goose	Anser anser	Anser	Yes	Wildlife_Avian	Waterfowl	21/11/2015	21	47	November	2015	2015|47	Autumn	Louth	53.9165	-6.3737	RNA Detected	H5N1	HPAI	2015|RNA Detected	H5N1 Wild Bird Species Identification
Greylag Goose	Anser anser	Anser	Yes	Wildlife_Avian	Waterfowl	21/11/2015	21	47	November	2015	2015|47	Autumn	Louth	53.9165	-6.3737	RNA Detected	H5N1	HPAI	2015|RNA Detected	H5N1 Wild Bird Species Identification
Greylag Goose	Anser anser	Anser	Yes	Wildlife_Avian	Waterfowl	21/11/2015	21	47	November	2015	2015|47	Autumn	Louth	53.9165	-6.3737	RNA Detected	H5N1	HPAI	2015|RNA Detected	H5N1 Wild Bird Species Identification
Pink-footed Goose	Anser brachyrhynchus	Anser	Yes	Wildlife_Avian	Waterfowl	21/11/2015	21	47	November	2015	2015|47	Autumn	Louth	53.9165	-6.3737	RNA Detected	H5N1	HPAI	2015|RNA Detected	H5N1 Wild Bird Species Identification
Pink-footed Goose	Anser brachyrhynchus	Anser	Yes	Wildlife_Avian	Waterfowl	21/11/2015	21	47	November	2015	2015|47	Autumn	Louth	53.9165	-6.3737	RNA Detected	H5N1	HPAI	2015|RNA Detected	H5N1 Wild Bird Species Identification
Pink-footed Goose	Anser brachyrhynchus	Anser	Yes	Wildlife_Avian	Waterfowl	21/11/2015	21	47	November	2015	2015|47	Autumn	Louth	53.9165	-6.3737	RNA Detected	H5N1	HPAI	2015|RNA Detected	H5N1 Wild Bird Species Identification
Pink-footed Goose	Anser brachyrhynchus	Anser	Yes	Wildlife_Avian	Waterfowl	21/11/2015	21	47	November	2015	2015|47	Autumn	Louth	53.9165	-6.3737	RNA Detected	H5N1	HPAI	2015|RNA Detected	H5N1 Wild Bird Species Identification
Pink-footed Goose	Anser brachyrhynchus	Anser	Yes	Wildlife_Avian	Waterfowl	21/11/2015	21	47	November	2015	2015|47	Autumn	Louth	53.9165	-6.3737	RNA Detected	H5N1	HPAI	2015|RNA Detected	H5N1 Wild Bird Species Identification
Pink-footed Goose	Anser brachyrhynchus	Anser	Yes	Wildlife_Avian	Waterfowl	21/11/2015	21	47	November	2015	2015|47	Autumn	Louth	53.9165	-6.3737	RNA Detected	H5N1	HPAI	2015|RNA Detected	H5N1 Wild Bird Species Identification
Whooper Swan	Cygnus cygnus	Cygnus	Yes	Wildlife_Avian	Waterfowl	21/11/2015	21	47	November	2015	2015|47	Autumn	Louth	53.9165	-6.3737	RNA Detected	H5N1	HPAI	2015|RNA Detected	H5N1 Wild Bird Species Identification
Whooper Swan	Cygnus cygnus	Cygnus	Yes	Wildlife_Avian	Waterfowl	21/11/2015	21	47	November	2015	2015|47	Autumn	Louth	53.9165	-6.3737	RNA Detected	H5N1	HPAI	2015|RNA Detected	H5N1 Wild Bird Species Identification
Whooper Swan	Cygnus cygnus	Cygnus	Yes	Wildlife_Avian	Waterfowl	21/11/2015	21	47	November	2015	2015|47	Autumn	Louth	53.9165	-6.3737	RNA Detected	H5N1	HPAI	2015|RNA Detected	H5N1 Wild Bird Species Identification
Whooper Swan	Cygnus cygnus	Cygnus	Yes	Wildlife_Avian	Waterfowl	21/11/2015	21	47	November	2015	2015|47	Autumn	Louth	53.9165	-6.3737	RNA Detected	H5N1	HPAI	2015|RNA Detected	H5N1 Wild Bird Species Identification
Whooper Swan	Cygnus cygnus	Cygnus	Yes	Wildlife_Avian	Waterfowl	21/11/2015	21	47	November	2015	2015|47	Autumn	Louth	53.9165	-6.3737	RNA Detected	H5N1	HPAI	2015|RNA Detected	H5N1 Wild Bird Species Identification
Little Egret	Egretta garzetta	Egretta	Yes	Wildlife_Avian	Wader	21/11/2015	21	47	November	2015	2015|47	Autumn	Louth	54.0118	-6.3978	RNA Detected	H5N1	HPAI	2015|RNA Detected	H5N1 Wild Bird Species Identification
Little Egret	Egretta garzetta	Egretta	Yes	Wildlife_Avian	Wader	21/11/2015	21	47	November	2015	2015|47	Autumn	Louth	54.0118	-6.3978	RNA Detected	H5N1	HPAI	2015|RNA Detected	H5N1 Wild Bird Species Identification
Little Egret	Egretta garzetta	Egretta	Yes	Wildlife_Avian	Wader	21/11/2015	21	47	November	2015	2015|47	Autumn	Louth	54.0118	-6.3978	RNA Detected	H5N1	HPAI	2015|RNA Detected	H5N1 Wild Bird Species Identification
Little Egret	Egretta garzetta	Egretta	Yes	Wildlife_Avian	Wader	21/11/2015	21	47	November	2015	2015|47	Autumn	Louth	54.0118	-6.3978	RNA Detected	H5N1	HPAI	2015|RNA Detected	H5N1 Wild Bird Species Identification
Common Goldeneye	Bucephala clangula	Bucephala	Yes	Wildlife_Avian	Waterfowl	04/12/2015	4	49	December	2015	2015|49	Winter	Dublin	53.4649	-6.2014	RNA Detected	H5N1	HPAI	2015|RNA Detected	H5N1 Wild Bird Species Identification
Common Goldeneye	Bucephala clangula	Bucephala	Yes	Wildlife_Avian	Waterfowl	04/12/2015	4	49	December	2015	2015|49	Winter	Dublin	53.4649	-6.2014	RNA Detected	H5N1	HPAI	2015|RNA Detected	H5N1 Wild Bird Species Identification
Common Goldeneye	Bucephala clangula	Bucephala	Yes	Wildlife_Avian	Waterfowl	04/12/2015	4	49	December	2015	2015|49	Winter	Dublin	53.4649	-6.2014	RNA Detected	H5N1	HPAI	2015|RNA Detected	H5N1 Wild Bird Species Identification
Common Goldeneye	Bucephala clangula	Bucephala	Yes	Wildlife_Avian	Waterfowl	04/12/2015	4	49	December	2015	2015|49	Winter	Dublin	53.4649	-6.2014	RNA Detected	H5N1	HPAI	2015|RNA Detected	H5N1 Wild Bird Species Identification
Great Crested Grebe	Podiceps cristatus	Podiceps	Yes	Wildlife_Avian	Waterfowl	04/12/2015	4	49	December	2015	2015|49	Winter	Dublin	53.4649	-6.2014	RNA Detected	H5N1	HPAI	2015|RNA Detected	H5N1 Wild Bird Species Identification
Great Crested Grebe	Podiceps cristatus	Podiceps	Yes	Wildlife_Avian	Waterfowl	04/12/2015	4	49	December	2015	2015|49	Winter	Dublin	53.4649	-6.2014	RNA Detected	H5N1	HPAI	2015|RNA Detected	H5N1 Wild Bird Species Identification
Great Crested Grebe	Podiceps cristatus	Podiceps	Yes	Wildlife_Avian	Waterfowl	04/12/2015	4	49	December	2015	2015|49	Winter	Dublin	53.4649	-6.2014	RNA Detected	H5N1	HPAI	2015|RNA Detected	H5N1 Wild Bird Species Identification
Great Crested Grebe	Podiceps cristatus	Podiceps	Yes	Wildlife_Avian	Waterfowl	04/12/2015	4	49	December	2015	2015|49	Winter	Dublin	53.4649	-6.2014	RNA Detected	H5N1	HPAI	2015|RNA Detected	H5N1 Wild Bird Species Identification
Great Crested Grebe	Podiceps cristatus	Podiceps	Yes	Wildlife_Avian	Waterfowl	04/12/2015	4	49	December	2015	2015|49	Winter	Dublin	53.4649	-6.2014	RNA Detected	H5N1	HPAI	2015|RNA Detected	H5N1 Wild Bird Species Identification
Great Crested Grebe	Podiceps cristatus	Podiceps	Yes	Wildlife_Avian	Waterfowl	04/12/2015	4	49	December	2015	2015|49	Winter	Dublin	53.4649	-6.2014	RNA Detected	H5N1	HPAI	2015|RNA Detected	H5N1 Wild Bird Species Identification
Great Crested Grebe	Podiceps cristatus	Podiceps	Yes	Wildlife_Avian	Waterfowl	04/12/2015	4	49	December	2015	2015|49	Winter	Dublin	53.4649	-6.2014	RNA Detected	H5N1	HPAI	2015|RNA Detected	H5N1 Wild Bird Species Identification
Little Egret	Egretta garzetta	Egretta	Yes	Wildlife_Avian	Wader	04/12/2015	4	49	December	2015	2015|49	Winter	Dublin	53.4649	-6.2014	RNA Detected	H5N1	HPAI	2015|RNA Detected	H5N1 Wild Bird Species Identification
Little Egret	Egretta garzetta	Egretta	Yes	Wildlife_Avian	Wader	04/12/2015	4	49	December	2015	2015|49	Winter	Dublin	53.4649	-6.2014	RNA Detected	H5N1	HPAI	2015|RNA Detected	H5N1 Wild Bird Species Identification
Little Egret	Egretta garzetta	Egretta	Yes	Wildlife_Avian	Wader	04/12/2015	4	49	December	2015	2015|49	Winter	Dublin	53.4649	-6.2014	RNA Detected	H5N1	HPAI	2015|RNA Detected	H5N1 Wild Bird Species Identification
Mew Gull	Larus canus	Larus	Yes	Wildlife_Avian	Seabird	04/12/2015	4	49	December	2015	2015|49	Winter	Dublin	53.4649	-6.2014	RNA Detected	H5N1	HPAI	2015|RNA Detected	H5N1 Wild Bird Species Identification
Grey Heron	Ardea cinerea	Ardea	No	Wildlife_Avian	Wader	06/12/2015	6	50	December	2015	2015|50	Winter	Cork	51.5681	-8.983	RNA Detected	H5N1	HPAI	2015|RNA Detected	H5N1 Wild Bird Species Identification
Mute Swan	Cygnus olor	Cygnus	No	Wildlife_Avian	Waterfowl	06/12/2015	6	50	December	2015	2015|50	Winter	Cork	51.5681	-8.983	RNA Detected	H5N1	HPAI	2015|RNA Detected	H5N1 Wild Bird Species Identification
Black-headed Gull	Chroicocephalus ridibundus	Chroicocephalus	Yes	Wildlife_Avian	Seabird	09/12/2015	9	50	December	2015	2015|50	Winter	Cork	51.6523	-9.9082	RNA Detected	H5N1	HPAI	2015|RNA Detected	H5N1 Wild Bird Species Identification
Eurasian Magpie	Pica pica	Pica	No	Wildlife_Avian	Passerine	10/12/2015	10	50	December	2015	2015|50	Winter	Cork	51.551	-9.1709	RNA Detected	H5N1	HPAI	2015|RNA Detected	H5N1 Wild Bird Species Identification
Great Black-backed Gull	Larus marinus	Larus	Partial	Wildlife_Avian	Seabird	10/12/2015	10	50	December	2015	2015|50	Winter	Cork	51.681	-9.4569	RNA Detected	H5N1	HPAI	2015|RNA Detected	H5N1 Wild Bird Species Identification
Grey Heron	Ardea cinerea	Ardea	No	Wildlife_Avian	Wader	10/12/2015	10	50	December	2015	2015|50	Winter	Cork	51.681	-9.4569	RNA Detected	H5N1	HPAI	2015|RNA Detected	H5N1 Wild Bird Species Identification
Little Egret	Egretta garzetta	Egretta	Yes	Wildlife_Avian	Wader	10/12/2015	10	50	December	2015	2015|50	Winter	Cork	51.681	-9.4569	RNA Detected	H5N1	HPAI	2015|RNA Detected	H5N1 Wild Bird Species Identification
Mallard	Anas platyrhynchos	Anas	No	Wildlife_Avian	Waterfowl	10/12/2015	10	50	December	2015	2015|50	Winter	Cork	51.681	-9.4569	RNA Detected	H5N1	HPAI	2015|RNA Detected	H5N1 Wild Bird Species Identification
Grey Heron	Ardea cinerea	Ardea	No	Wildlife_Avian	Wader	11/12/2015	11	50	December	2015	2015|50	Winter	Cork	51.6959	-8.499	RNA Detected	H5N1	HPAI	2015|RNA Detected	H5N1 Wild Bird Species Identification
Little Grebe	Tachybaptus ruficollis	Tachybaptus	Yes	Wildlife_Avian	Waterfowl	11/12/2015	11	50	December	2015	2015|50	Winter	Tipperary	52.374	-7.9268	RNA Detected	H5N1	HPAI	2015|RNA Detected	H5N1 Wild Bird Species Identification
Eurasian Magpie	Pica pica	Pica	No	Wildlife_Avian	Passerine	13/12/2015	13	51	December	2015	2015|51	Winter	Wicklow	53.0064	-6.3446	RNA Detected	H5N1	HPAI	2015|RNA Detected	H5N1 Wild Bird Species Identification
Grey Heron	Ardea cinerea	Ardea	No	Wildlife_Avian	Wader	13/12/2015	13	51	December	2015	2015|51	Winter	Dublin	53.2893	-6.3268	RNA Detected	H5N1	HPAI	2015|RNA Detected	H5N1 Wild Bird Species Identification
Little Grebe	Tachybaptus ruficollis	Tachybaptus	Yes	Wildlife_Avian	Waterfowl	13/12/2015	13	51	December	2015	2015|51	Winter	Dublin	53.2893	-6.3268	RNA Detected	H5N1	HPAI	2015|RNA Detected	H5N1 Wild Bird Species Identification
Pink-footed Goose	Anser brachyrhynchus	Anser	Yes	Wildlife_Avian	Waterfowl	24/12/2015	24	52	December	2015	2015|52	Winter	Dublin	53.5037	-6.1699	RNA Detected	H5N1	HPAI	2015|RNA Detected	H5N1 Wild Bird Species Identification
Pink-footed Goose	Anser brachyrhynchus	Anser	Yes	Wildlife_Avian	Waterfowl	24/12/2015	24	52	December	2015	2015|52	Winter	Dublin	53.5037	-6.1699	RNA Detected	H5N1	HPAI	2015|RNA Detected	H5N1 Wild Bird Species Identification
Pink-footed Goose	Anser brachyrhynchus	Anser	Yes	Wildlife_Avian	Waterfowl	24/12/2015	24	52	December	2015	2015|52	Winter	Dublin	53.5037	-6.1699	RNA Detected	H5N1	HPAI	2015|RNA Detected	H5N1 Wild Bird Species Identification
Peregrine Falcon	Falco peregrinus	Falco	Yes	Wildlife_Avian	Raptor	31/12/2015	31	53	December	2015	2015|53	Winter	Dublin	53.4993	-6.1642	RNA Detected	H5N1	HPAI	2015|RNA Detected	H5N1 Wild Bird Species Identification
Peregrine Falcon	Falco peregrinus	Falco	Yes	Wildlife_Avian	Raptor	31/12/2015	31	53	December	2015	2015|53	Winter	Dublin	53.4993	-6.1642	RNA Detected	H5N1	HPAI	2015|RNA Detected	H5N1 Wild Bird Species Identification
Peregrine Falcon	Falco peregrinus	Falco	Yes	Wildlife_Avian	Raptor	31/12/2015	31	53	December	2015	2015|53	Winter	Dublin	53.4993	-6.1642	RNA Detected	H5N1	HPAI	2015|RNA Detected	H5N1 Wild Bird Species Identification
Peregrine Falcon	Falco peregrinus	Falco	Yes	Wildlife_Avian	Raptor	31/12/2015	31	53	December	2015	2015|53	Winter	Dublin	53.4993	-6.1642	RNA Detected	H5N1	HPAI	2015|RNA Detected	H5N1 Wild Bird Species Identification
Peregrine Falcon	Falco peregrinus	Falco	Yes	Wildlife_Avian	Raptor	31/12/2015	31	53	December	2015	2015|53	Winter	Dublin	53.4993	-6.1642	RNA Detected	H5N1	HPAI	2015|RNA Detected	H5N1 Wild Bird Species Identification
Peregrine Falcon	Falco peregrinus	Falco	Yes	Wildlife_Avian	Raptor	31/12/2015	31	53	December	2015	2015|53	Winter	Dublin	53.4993	-6.1642	RNA Detected	H5N1	HPAI	2015|RNA Detected	H5N1 Wild Bird Species Identification
Pink-footed Goose	Anser brachyrhynchus	Anser	Yes	Wildlife_Avian	Waterfowl	31/12/2015	31	53	December	2015	2015|53	Winter	Dublin	53.4993	-6.1642	RNA Detected	H5N1	HPAI	2015|RNA Detected	H5N1 Wild Bird Species Identification
Pink-footed Goose	Anser brachyrhynchus	Anser	Yes	Wildlife_Avian	Waterfowl	31/12/2015	31	53	December	2015	2015|53	Winter	Dublin	53.4993	-6.1642	RNA Detected	H5N1	HPAI	2015|RNA Detected	H5N1 Wild Bird Species Identification
Pink-footed Goose	Anser brachyrhynchus	Anser	Yes	Wildlife_Avian	Waterfowl	31/12/2015	31	53	December	2015	2015|53	Winter	Louth	53.9518	-6.3795	RNA Detected	H5N1	HPAI	2015|RNA Detected	H5N1 Wild Bird Species Identification
Pink-footed Goose	Anser brachyrhynchus	Anser	Yes	Wildlife_Avian	Waterfowl	31/12/2015	31	53	December	2015	2015|53	Winter	Louth	53.9518	-6.3795	RNA Detected	H5N1	HPAI	2015|RNA Detected	H5N1 Wild Bird Species Identification
Peregrine Falcon	Falco peregrinus	Falco	Yes	Wildlife_Avian	Raptor	28/02/2016	30	10	February	2016	2016|10	Winter	Dublin	53.4993	-6.1642	RNA Detected	H5N1	HPAI	2016|RNA Detected	H5N1 Wild Bird Species Identification
Peregrine Falcon	Falco peregrinus	Falco	Yes	Wildlife_Avian	Raptor	28/02/2016	30	10	February	2016	2016|10	Winter	Dublin	53.4993	-6.1642	RNA Detected	H5N1	HPAI	2016|RNA Detected	H5N1 Wild Bird Species Identification
Common Buzzard	Buteo buteo	Buteo	No	Wildlife_Avian	Raptor	02/03/2016	2	10	March	2016	2016|10	Spring	Wicklow	53.0685	-6.0393	RNA Detected	H5N1	HPAI	2016|RNA Detected	H5N1 Wild Bird Species Identification
Greylag Goose	Anser anser	Anser	Yes	Wildlife_Avian	Waterfowl	02/03/2016	2	10	March	2016	2016|10	Spring	Wicklow	53.0685	-6.0393	RNA Detected	H5N1	HPAI	2016|RNA Detected	H5N1 Wild Bird Species Identification
Greylag Goose	Anser anser	Anser	Yes	Wildlife_Avian	Waterfowl	02/03/2016	2	10	March	2016	2016|10	Spring	Wicklow	53.0685	-6.0393	RNA Detected	H5N1	HPAI	2016|RNA Detected	H5N1 Wild Bird Species Identification
Greylag Goose	Anser anser	Anser	Yes	Wildlife_Avian	Waterfowl	02/03/2016	2	10	March	2016	2016|10	Spring	Wicklow	53.0685	-6.0393	RNA Detected	H5N1	HPAI	2016|RNA Detected	H5N1 Wild Bird Species Identification
Greylag Goose	Anser anser	Anser	Yes	Wildlife_Avian	Waterfowl	02/03/2016	2	10	March	2016	2016|10	Spring	Wicklow	53.0685	-6.0393	RNA Detected	H5N1	HPAI	2016|RNA Detected	H5N1 Wild Bird Species Identification
Greylag Goose	Anser anser	Anser	Yes	Wildlife_Avian	Waterfowl	02/03/2016	2	10	March	2016	2016|10	Spring	Wicklow	53.0685	-6.0393	RNA Detected	H5N1	HPAI	2016|RNA Detected	H5N1 Wild Bird Species Identification
Greylag Goose	Anser anser	Anser	Yes	Wildlife_Avian	Waterfowl	02/03/2016	2	10	March	2016	2016|10	Spring	Wicklow	53.0685	-6.0393	RNA Detected	H5N1	HPAI	2016|RNA Detected	H5N1 Wild Bird Species Identification
Greylag Goose	Anser anser	Anser	Yes	Wildlife_Avian	Waterfowl	02/03/2016	2	10	March	2016	2016|10	Spring	Wicklow	53.0685	-6.0393	RNA Detected	H5N1	HPAI	2016|RNA Detected	H5N1 Wild Bird Species Identification
Greylag Goose	Anser anser	Anser	Yes	Wildlife_Avian	Waterfowl	02/03/2016	2	10	March	2016	2016|10	Spring	Wicklow	53.0685	-6.0393	RNA Detected	H5N1	HPAI	2016|RNA Detected	H5N1 Wild Bird Species Identification
Greylag Goose	Anser anser	Anser	Yes	Wildlife_Avian	Waterfowl	02/03/2016	2	10	March	2016	2016|10	Spring	Wicklow	53.0685	-6.0393	RNA Detected	H5N1	HPAI	2016|RNA Detected	H5N1 Wild Bird Species Identification
Little Grebe	Tachybaptus ruficollis	Tachybaptus	Yes	Wildlife_Avian	Waterfowl	02/03/2016	2	10	March	2016	2016|10	Spring	Wicklow	53.0685	-6.0393	RNA Detected	H5N1	HPAI	2016|RNA Detected	H5N1 Wild Bird Species Identification
Little Grebe	Tachybaptus ruficollis	Tachybaptus	Yes	Wildlife_Avian	Waterfowl	02/03/2016	2	10	March	2016	2016|10	Spring	Wicklow	53.0685	-6.0393	RNA Detected	H5N1	HPAI	2016|RNA Detected	H5N1 Wild Bird Species Identification
Mute Swan	Cygnus olor	Cygnus	No	Wildlife_Avian	Waterfowl	02/03/2016	2	10	March	2016	2016|10	Spring	Wicklow	53.0685	-6.0393	RNA Detected	H5N1	HPAI	2016|RNA Detected	H5N1 Wild Bird Species Identification
Mute Swan	Cygnus olor	Cygnus	No	Wildlife_Avian	Waterfowl	02/03/2016	2	10	March	2016	2016|10	Spring	Wicklow	53.0685	-6.0393	RNA Detected	H5N1	HPAI	2016|RNA Detected	H5N1 Wild Bird Species Identification
Mute Swan	Cygnus olor	Cygnus	No	Wildlife_Avian	Waterfowl	02/03/2016	2	10	March	2016	2016|10	Spring	Wicklow	53.0685	-6.0393	RNA Detected	H5N1	HPAI	2016|RNA Detected	H5N1 Wild Bird Species Identification
Mute Swan	Cygnus olor	Cygnus	No	Wildlife_Avian	Waterfowl	02/03/2016	2	10	March	2016	2016|10	Spring	Wicklow	53.0685	-6.0393	RNA Detected	H5N1	HPAI	2016|RNA Detected	H5N1 Wild Bird Species Identification
Common Buzzard	Buteo buteo	Buteo	No	Wildlife_Avian	Raptor	03/03/2016	3	10	March	2016	2016|10	Spring	Wicklow	53.0685	-6.0393	RNA Detected	H5N1	HPAI	2016|RNA Detected	H5N1 Wild Bird Species Identification
Common Buzzard	Buteo buteo	Buteo	No	Wildlife_Avian	Raptor	03/03/2016	3	10	March	2016	2016|10	Spring	Wicklow	53.0685	-6.0393	RNA Detected	H5N1	HPAI	2016|RNA Detected	H5N1 Wild Bird Species Identification
Common Buzzard	Buteo buteo	Buteo	No	Wildlife_Avian	Raptor	03/03/2016	3	10	March	2016	2016|10	Spring	Wicklow	53.0685	-6.0393	RNA Detected	H5N1	HPAI	2016|RNA Detected	H5N1 Wild Bird Species Identification
Common Buzzard	Buteo buteo	Buteo	No	Wildlife_Avian	Raptor	03/03/2016	3	10	March	2016	2016|10	Spring	Wicklow	53.0685	-6.0393	RNA Detected	H5N1	HPAI	2016|RNA Detected	H5N1 Wild Bird Species Identification
Common Buzzard	Buteo buteo	Buteo	No	Wildlife_Avian	Raptor	03/03/2016	3	10	March	2016	2016|10	Spring	Wicklow	53.0685	-6.0393	RNA Detected	H5N1	HPAI	2016|RNA Detected	H5N1 Wild Bird Species Identification
Common Buzzard	Buteo buteo	Buteo	No	Wildlife_Avian	Raptor	03/03/2016	3	10	March	2016	2016|10	Spring	Wicklow	53.0685	-6.0393	RNA Detected	H5N1	HPAI	2016|RNA Detected	H5N1 Wild Bird Species Identification
Common Buzzard	Buteo buteo	Buteo	No	Wildlife_Avian	Raptor	04/03/2016	4	10	March	2016	2016|10	Spring	Limerick	52.5913	-8.8683	RNA Detected	H5N1	HPAI	2016|RNA Detected	H5N1 Wild Bird Species Identification
Common Buzzard	Buteo buteo	Buteo	No	Wildlife_Avian	Raptor	04/03/2016	4	10	March	2016	2016|10	Spring	Limerick	52.5913	-8.8683	RNA Detected	H5N1	HPAI	2016|RNA Detected	H5N1 Wild Bird Species Identification
Common Buzzard	Buteo buteo	Buteo	No	Wildlife_Avian	Raptor	04/03/2016	4	10	March	2016	2016|10	Spring	Limerick	52.5913	-8.8683	RNA Detected	H5N1	HPAI	2016|RNA Detected	H5N1 Wild Bird Species Identification
Common Buzzard	Buteo buteo	Buteo	No	Wildlife_Avian	Raptor	04/03/2016	4	10	March	2016	2016|10	Spring	Limerick	52.5913	-8.8683	RNA Detected	H5N1	HPAI	2016|RNA Detected	H5N1 Wild Bird Species Identification
Common Buzzard	Buteo buteo	Buteo	No	Wildlife_Avian	Raptor	04/03/2016	4	10	March	2016	2016|10	Spring	Limerick	52.5913	-8.8683	RNA Detected	H5N1	HPAI	2016|RNA Detected	H5N1 Wild Bird Species Identification
Common Buzzard	Buteo buteo	Buteo	No	Wildlife_Avian	Raptor	04/03/2016	4	10	March	2016	2016|10	Spring	Limerick	52.5913	-8.8683	RNA Detected	H5N1	HPAI	2016|RNA Detected	H5N1 Wild Bird Species Identification
Common Buzzard	Buteo buteo	Buteo	No	Wildlife_Avian	Raptor	04/03/2016	4	10	March	2016	2016|10	Spring	Limerick	52.5913	-8.8683	RNA Detected	H5N1	HPAI	2016|RNA Detected	H5N1 Wild Bird Species Identification
Common Buzzard	Buteo buteo	Buteo	No	Wildlife_Avian	Raptor	04/03/2016	4	10	March	2016	2016|10	Spring	Limerick	52.5913	-8.8683	RNA Detected	H5N1	HPAI	2016|RNA Detected	H5N1 Wild Bird Species Identification
Common Buzzard	Buteo buteo	Buteo	No	Wildlife_Avian	Raptor	04/03/2016	4	10	March	2016	2016|10	Spring	Limerick	52.5913	-8.8683	RNA Detected	H5N1	HPAI	2016|RNA Detected	H5N1 Wild Bird Species Identification
Common Merganser	Mergus merganser	Mergus	Partial	Wildlife_Avian	Waterfowl	16/03/2016	16	12	March	2016	2016|12	Spring	Wicklow	53.0705	-6.2802	RNA Detected	H5N1	HPAI	2016|RNA Detected	H5N1 Wild Bird Species Identification
Common Merganser	Mergus merganser	Mergus	Partial	Wildlife_Avian	Waterfowl	16/03/2016	16	12	March	2016	2016|12	Spring	Wicklow	53.0705	-6.2802	RNA Detected	H5N1	HPAI	2016|RNA Detected	H5N1 Wild Bird Species Identification
Common Merganser	Mergus merganser	Mergus	Partial	Wildlife_Avian	Waterfowl	16/03/2016	16	12	March	2016	2016|12	Spring	Wicklow	53.0705	-6.2802	RNA Detected	H5N1	HPAI	2016|RNA Detected	H5N1 Wild Bird Species Identification
Common Merganser	Mergus merganser	Mergus	Partial	Wildlife_Avian	Waterfowl	16/03/2016	16	12	March	2016	2016|12	Spring	Wicklow	53.0705	-6.2802	RNA Detected	H5N1	HPAI	2016|RNA Detected	H5N1 Wild Bird Species Identification
Common Merganser	Mergus merganser	Mergus	Partial	Wildlife_Avian	Waterfowl	16/03/2016	16	12	March	2016	2016|12	Spring	Wicklow	53.0705	-6.2802	RNA Detected	H5N1	HPAI	2016|RNA Detected	H5N1 Wild Bird Species Identification
Common Merganser	Mergus merganser	Mergus	Partial	Wildlife_Avian	Waterfowl	16/03/2016	16	12	March	2016	2016|12	Spring	Wicklow	53.0705	-6.2802	RNA Detected	H5N1	HPAI	2016|RNA Detected	H5N1 Wild Bird Species Identification
Common Merganser	Mergus merganser	Mergus	Partial	Wildlife_Avian	Waterfowl	16/03/2016	16	12	March	2016	2016|12	Spring	Wicklow	53.0705	-6.2802	RNA Detected	H5N1	HPAI	2016|RNA Detected	H5N1 Wild Bird Species Identification
Common Merganser	Mergus merganser	Mergus	Partial	Wildlife_Avian	Waterfowl	16/03/2016	16	12	March	2016	2016|12	Spring	Wicklow	53.0705	-6.2802	RNA Detected	H5N1	HPAI	2016|RNA Detected	H5N1 Wild Bird Species Identification
Common Merganser	Mergus merganser	Mergus	Partial	Wildlife_Avian	Waterfowl	16/03/2016	16	12	March	2016	2016|12	Spring	Wicklow	53.0705	-6.2802	RNA Detected	H5N1	HPAI	2016|RNA Detected	H5N1 Wild Bird Species Identification
Common Merganser	Mergus merganser	Mergus	Partial	Wildlife_Avian	Waterfowl	16/03/2016	16	12	March	2016	2016|12	Spring	Wicklow	53.0705	-6.2802	RNA Detected	H5N1	HPAI	2016|RNA Detected	H5N1 Wild Bird Species Identification
Eurasian Magpie	Pica pica	Pica	No	Wildlife_Avian	Passerine	19/03/2016	19	12	March	2016	2016|12	Spring	Dublin	53.3378	-6.2589	RNA Detected	H5N1	HPAI	2016|RNA Detected	H5N1 Wild Bird Species Identification
Canada Goose	Branta canadensis	Branta	Yes	Wildlife_Avian	Waterfowl	20/03/2016	20	13	March	2016	2016|13	Spring	Cork	51.8866	-8.4857	RNA Detected	H5N1	HPAI	2016|RNA Detected	H5N1 Wild Bird Species Identification
Greylag Goose	Anser anser	Anser	Yes	Wildlife_Avian	Waterfowl	20/03/2016	20	13	March	2016	2016|13	Spring	Cork	51.8866	-8.4857	RNA Detected	H5N1	HPAI	2016|RNA Detected	H5N1 Wild Bird Species Identification
Greylag Goose	Anser anser	Anser	Yes	Wildlife_Avian	Waterfowl	20/03/2016	20	13	March	2016	2016|13	Spring	Cork	51.8866	-8.4857	RNA Detected	H5N1	HPAI	2016|RNA Detected	H5N1 Wild Bird Species Identification
Mute Swan	Cygnus olor	Cygnus	No	Wildlife_Avian	Waterfowl	20/03/2016	20	13	March	2016	2016|13	Spring	Cork	51.8866	-8.4857	RNA Detected	H5N1	HPAI	2016|RNA Detected	H5N1 Wild Bird Species Identification
Tufted Duck	Aythya fuligula	Aythya	Yes	Wildlife_Avian	Waterfowl	20/03/2016	20	13	March	2016	2016|13	Spring	Cork	51.8866	-8.4857	RNA Detected	H5N1	HPAI	2016|RNA Detected	H5N1 Wild Bird Species Identification
Common Buzzard	Buteo buteo	Buteo	No	Wildlife_Avian	Raptor	20/03/2016	20	13	March	2016	2016|13	Spring	Dublin	53.4993	-6.1642	RNA Detected	H5N1	HPAI	2016|RNA Detected	H5N1 Wild Bird Species Identification
Common Buzzard	Buteo buteo	Buteo	No	Wildlife_Avian	Raptor	20/03/2016	20	13	March	2016	2016|13	Spring	Dublin	53.4993	-6.1642	RNA Detected	H5N1	HPAI	2016|RNA Detected	H5N1 Wild Bird Species Identification
Common Buzzard	Buteo buteo	Buteo	No	Wildlife_Avian	Raptor	20/03/2016	20	13	March	2016	2016|13	Spring	Dublin	53.4993	-6.1642	RNA Detected	H5N1	HPAI	2016|RNA Detected	H5N1 Wild Bird Species Identification
Common Buzzard	Buteo buteo	Buteo	No	Wildlife_Avian	Raptor	20/03/2016	20	13	March	2016	2016|13	Spring	Dublin	53.4993	-6.1642	RNA Detected	H5N1	HPAI	2016|RNA Detected	H5N1 Wild Bird Species Identification
Grey Heron	Ardea cinerea	Ardea	No	Wildlife_Avian	Wader	21/03/2016	21	13	March	2016	2016|13	Spring	Cork	51.8945	-8.4913	RNA Detected	H5N1	HPAI	2016|RNA Detected	H5N1 Wild Bird Species Identification
Mallard	Anas platyrhynchos	Anas	No	Wildlife_Avian	Waterfowl	21/03/2016	21	13	March	2016	2016|13	Spring	Cork	51.8945	-8.4913	RNA Detected	H5N1	HPAI	2016|RNA Detected	H5N1 Wild Bird Species Identification
Little Egret	Egretta garzetta	Egretta	Yes	Wildlife_Avian	Wader	25/03/2016	25	13	March	2016	2016|13	Spring	Cork	51.8945	-8.4913	RNA Detected	H5N1	HPAI	2016|RNA Detected	H5N1 Wild Bird Species Identification
Whooper Swan	Cygnus cygnus	Cygnus	Yes	Wildlife_Avian	Waterfowl	25/03/2016	25	13	March	2016	2016|13	Spring	Wicklow	52.8572	-6.214	RNA Detected	H5N1	HPAI	2016|RNA Detected	H5N1 Wild Bird Species Identification
Whooper Swan	Cygnus cygnus	Cygnus	Yes	Wildlife_Avian	Waterfowl	25/03/2016	25	13	March	2016	2016|13	Spring	Wicklow	52.8572	-6.214	RNA Detected	H5N1	HPAI	2016|RNA Detected	H5N1 Wild Bird Species Identification
Whooper Swan	Cygnus cygnus	Cygnus	Yes	Wildlife_Avian	Waterfowl	25/03/2016	25	13	March	2016	2016|13	Spring	Wicklow	52.8572	-6.214	RNA Detected	H5N1	HPAI	2016|RNA Detected	H5N1 Wild Bird Species Identification
Whooper Swan	Cygnus cygnus	Cygnus	Yes	Wildlife_Avian	Waterfowl	25/03/2016	25	13	March	2016	2016|13	Spring	Wicklow	52.8572	-6.214	RNA Detected	H5N1	HPAI	2016|RNA Detected	H5N1 Wild Bird Species Identification
Whooper Swan	Cygnus cygnus	Cygnus	Yes	Wildlife_Avian	Waterfowl	25/03/2016	25	13	March	2016	2016|13	Spring	Wicklow	52.8572	-6.214	RNA Detected	H5N1	HPAI	2016|RNA Detected	H5N1 Wild Bird Species Identification
Whooper Swan	Cygnus cygnus	Cygnus	Yes	Wildlife_Avian	Waterfowl	25/03/2016	25	13	March	2016	2016|13	Spring	Wicklow	52.8572	-6.214	RNA Detected	H5N1	HPAI	2016|RNA Detected	H5N1 Wild Bird Species Identification
Whooper Swan	Cygnus cygnus	Cygnus	Yes	Wildlife_Avian	Waterfowl	25/03/2016	25	13	March	2016	2016|13	Spring	Wicklow	52.8572	-6.214	RNA Detected	H5N1	HPAI	2016|RNA Detected	H5N1 Wild Bird Species Identification
Whooper Swan	Cygnus cygnus	Cygnus	Yes	Wildlife_Avian	Waterfowl	25/03/2016	25	13	March	2016	2016|13	Spring	Wicklow	52.8572	-6.214	RNA Detected	H5N1	HPAI	2016|RNA Detected	H5N1 Wild Bird Species Identification
Whooper Swan	Cygnus cygnus	Cygnus	Yes	Wildlife_Avian	Waterfowl	25/03/2016	25	13	March	2016	2016|13	Spring	Wicklow	52.8572	-6.214	RNA Detected	H5N1	HPAI	2016|RNA Detected	H5N1 Wild Bird Species Identification
Mallard	Anas platyrhynchos	Anas	No	Wildlife_Avian	Waterfowl	25/03/2016	25	13	March	2016	2016|13	Spring	Dublin	53.3378	-6.2589	RNA Detected	H5N1	HPAI	2016|RNA Detected	H5N1 Wild Bird Species Identification
Mute Swan	Cygnus olor	Cygnus	No	Wildlife_Avian	Waterfowl	25/03/2016	25	13	March	2016	2016|13	Spring	Dublin	53.3378	-6.2589	RNA Detected	H5N1	HPAI	2016|RNA Detected	H5N1 Wild Bird Species Identification
Tufted Duck	Aythya fuligula	Aythya	Yes	Wildlife_Avian	Waterfowl	25/03/2016	25	13	March	2016	2016|13	Spring	Dublin	53.3378	-6.2589	RNA Detected	H5N1	HPAI	2016|RNA Detected	H5N1 Wild Bird Species Identification
Common Eider	Somateria mollissima	Somateria	Partial	Wildlife_Avian	Waterfowl	27/03/2016	27	14	March	2016	2016|14	Spring	Dublin	53.5827	-6.1049	RNA Detected	H5N1	HPAI	2016|RNA Detected	H5N1 Wild Bird Species Identification
Common Eider	Somateria mollissima	Somateria	Partial	Wildlife_Avian	Waterfowl	27/03/2016	27	14	March	2016	2016|14	Spring	Dublin	53.5827	-6.1049	RNA Detected	H5N1	HPAI	2016|RNA Detected	H5N1 Wild Bird Species Identification
Common Eider	Somateria mollissima	Somateria	Partial	Wildlife_Avian	Waterfowl	27/03/2016	27	14	March	2016	2016|14	Spring	Dublin	53.5827	-6.1049	RNA Detected	H5N1	HPAI	2016|RNA Detected	H5N1 Wild Bird Species Identification
Common Eider	Somateria mollissima	Somateria	Partial	Wildlife_Avian	Waterfowl	27/03/2016	27	14	March	2016	2016|14	Spring	Dublin	53.5827	-6.1049	RNA Detected	H5N1	HPAI	2016|RNA Detected	H5N1 Wild Bird Species Identification
Common Eider	Somateria mollissima	Somateria	Partial	Wildlife_Avian	Waterfowl	27/03/2016	27	14	March	2016	2016|14	Spring	Dublin	53.5827	-6.1049	RNA Detected	H5N1	HPAI	2016|RNA Detected	H5N1 Wild Bird Species Identification
Common Eider	Somateria mollissima	Somateria	Partial	Wildlife_Avian	Waterfowl	27/03/2016	27	14	March	2016	2016|14	Spring	Dublin	53.5827	-6.1049	RNA Detected	H5N1	HPAI	2016|RNA Detected	H5N1 Wild Bird Species Identification
Common Eider	Somateria mollissima	Somateria	Partial	Wildlife_Avian	Waterfowl	27/03/2016	27	14	March	2016	2016|14	Spring	Dublin	53.5827	-6.1049	RNA Detected	H5N1	HPAI	2016|RNA Detected	H5N1 Wild Bird Species Identification
Common Eider	Somateria mollissima	Somateria	Partial	Wildlife_Avian	Waterfowl	27/03/2016	27	14	March	2016	2016|14	Spring	Dublin	53.5827	-6.1049	RNA Detected	H5N1	HPAI	2016|RNA Detected	H5N1 Wild Bird Species Identification
Common Eider	Somateria mollissima	Somateria	Partial	Wildlife_Avian	Waterfowl	27/03/2016	27	14	March	2016	2016|14	Spring	Dublin	53.5827	-6.1049	RNA Detected	H5N1	HPAI	2016|RNA Detected	H5N1 Wild Bird Species Identification
Common Eider	Somateria mollissima	Somateria	Partial	Wildlife_Avian	Waterfowl	27/03/2016	27	14	March	2016	2016|14	Spring	Dublin	53.5827	-6.1049	RNA Detected	H5N1	HPAI	2016|RNA Detected	H5N1 Wild Bird Species Identification
Common Buzzard	Buteo buteo	Buteo	No	Wildlife_Avian	Raptor	28/03/2016	28	14	March	2016	2016|14	Spring	Dublin	53.4993	-6.1642	RNA Detected	H5N1	HPAI	2016|RNA Detected	H5N1 Wild Bird Species Identification
Common Buzzard	Buteo buteo	Buteo	No	Wildlife_Avian	Raptor	28/03/2016	28	14	March	2016	2016|14	Spring	Dublin	53.4993	-6.1642	RNA Detected	H5N1	HPAI	2016|RNA Detected	H5N1 Wild Bird Species Identification
Common Eider	Somateria mollissima	Somateria	Partial	Wildlife_Avian	Waterfowl	28/03/2016	28	14	March	2016	2016|14	Spring	Dublin	53.5827	-6.1049	RNA Detected	H5N1	HPAI	2016|RNA Detected	H5N1 Wild Bird Species Identification
Common Eider	Somateria mollissima	Somateria	Partial	Wildlife_Avian	Waterfowl	28/03/2016	28	14	March	2016	2016|14	Spring	Dublin	53.5827	-6.1049	RNA Detected	H5N1	HPAI	2016|RNA Detected	H5N1 Wild Bird Species Identification
Common Eider	Somateria mollissima	Somateria	Partial	Wildlife_Avian	Waterfowl	28/03/2016	28	14	March	2016	2016|14	Spring	Dublin	53.5827	-6.1049	RNA Detected	H5N1	HPAI	2016|RNA Detected	H5N1 Wild Bird Species Identification
Common Eider	Somateria mollissima	Somateria	Partial	Wildlife_Avian	Waterfowl	28/03/2016	28	14	March	2016	2016|14	Spring	Dublin	53.5827	-6.1049	RNA Detected	H5N1	HPAI	2016|RNA Detected	H5N1 Wild Bird Species Identification
Common Eider	Somateria mollissima	Somateria	Partial	Wildlife_Avian	Waterfowl	28/03/2016	28	14	March	2016	2016|14	Spring	Dublin	53.5827	-6.1049	RNA Detected	H5N1	HPAI	2016|RNA Detected	H5N1 Wild Bird Species Identification
Common Eider	Somateria mollissima	Somateria	Partial	Wildlife_Avian	Waterfowl	28/03/2016	28	14	March	2016	2016|14	Spring	Dublin	53.5827	-6.1049	RNA Detected	H5N1	HPAI	2016|RNA Detected	H5N1 Wild Bird Species Identification
Common Eider	Somateria mollissima	Somateria	Partial	Wildlife_Avian	Waterfowl	28/03/2016	28	14	March	2016	2016|14	Spring	Dublin	53.5827	-6.1049	RNA Detected	H5N1	HPAI	2016|RNA Detected	H5N1 Wild Bird Species Identification
Common Eider	Somateria mollissima	Somateria	Partial	Wildlife_Avian	Waterfowl	28/03/2016	28	14	March	2016	2016|14	Spring	Dublin	53.5827	-6.1049	RNA Detected	H5N1	HPAI	2016|RNA Detected	H5N1 Wild Bird Species Identification
Common Eider	Somateria mollissima	Somateria	Partial	Wildlife_Avian	Waterfowl	30/03/2016	30	14	March	2016	2016|14	Spring	Donegal	55.037	-8.3693	RNA Detected	H5N1	HPAI	2016|RNA Detected	H5N1 Wild Bird Species Identification
Common Eider	Somateria mollissima	Somateria	Partial	Wildlife_Avian	Waterfowl	30/03/2016	30	14	March	2016	2016|14	Spring	Donegal	55.037	-8.3693	RNA Detected	H5N1	HPAI	2016|RNA Detected	H5N1 Wild Bird Species Identification
Common Eider	Somateria mollissima	Somateria	Partial	Wildlife_Avian	Waterfowl	30/03/2016	30	14	March	2016	2016|14	Spring	Donegal	55.037	-8.3693	RNA Detected	H5N1	HPAI	2016|RNA Detected	H5N1 Wild Bird Species Identification
Great Black-backed Gull	Larus marinus	Larus	Partial	Wildlife_Avian	Seabird	18/04/2016	18	17	April	2016	2016|17	Spring	Clare	52.9715	-9.4292	RNA Detected	H5N1	HPAI	2016|RNA Detected	H5N1 Wild Bird Species Identification
Mute Swan	Cygnus olor	Cygnus	No	Wildlife_Avian	Waterfowl	23/04/2016	23	17	April	2016	2016|17	Spring	Leitrim	53.9193	-7.9292	RNA Detected	H5N1	HPAI	2016|RNA Detected	H5N1 Wild Bird Species Identification
Tufted Duck	Aythya fuligula	Aythya	Yes	Wildlife_Avian	Waterfowl	23/04/2016	23	17	April	2016	2016|17	Spring	Leitrim	53.9193	-7.9292	RNA Detected	H5N1	HPAI	2016|RNA Detected	H5N1 Wild Bird Species Identification
Brant	Branta bernicla	Branta	Yes	Wildlife_Avian	Waterfowl	27/04/2016	27	18	April	2016	2016|18	Spring	Donegal	54.65	-8.1192	RNA Detected	H5N1	HPAI	2016|RNA Detected	H5N1 Wild Bird Species Identification
Mew Gull	Larus canus	Larus	Yes	Wildlife_Avian	Seabird	30/04/2016	30	18	April	2016	2016|18	Spring	Donegal	54.65	-8.1192	RNA Detected	H5N1	HPAI	2016|RNA Detected	H5N1 Wild Bird Species Identification
Brant	Branta bernicla	Branta	Yes	Wildlife_Avian	Waterfowl	30/04/2016	30	18	April	2016	2016|18	Spring	Donegal	54.65	-8.1192	RNA Detected	H5N1	HPAI	2016|RNA Detected	H5N1 Wild Bird Species Identification
Little Egret	Egretta garzetta	Egretta	Yes	Wildlife_Avian	Wader	02/05/2016	2	19	May	2016	2016|19	Spring	Wicklow	53.0685	-6.0393	RNA Detected	H5N1	HPAI	2016|RNA Detected	H5N1 Wild Bird Species Identification
Little Egret	Egretta garzetta	Egretta	Yes	Wildlife_Avian	Wader	02/05/2016	2	19	May	2016	2016|19	Spring	Wicklow	53.0685	-6.0393	RNA Detected	H5N1	HPAI	2016|RNA Detected	H5N1 Wild Bird Species Identification
Little Egret	Egretta garzetta	Egretta	Yes	Wildlife_Avian	Wader	02/05/2016	2	19	May	2016	2016|19	Spring	Wicklow	53.0685	-6.0393	RNA Detected	H5N1	HPAI	2016|RNA Detected	H5N1 Wild Bird Species Identification
Little Egret	Egretta garzetta	Egretta	Yes	Wildlife_Avian	Wader	02/05/2016	2	19	May	2016	2016|19	Spring	Wicklow	53.0685	-6.0393	RNA Detected	H5N1	HPAI	2016|RNA Detected	H5N1 Wild Bird Species Identification
Little Egret	Egretta garzetta	Egretta	Yes	Wildlife_Avian	Wader	02/05/2016	2	19	May	2016	2016|19	Spring	Wicklow	53.0685	-6.0393	RNA Detected	H5N1	HPAI	2016|RNA Detected	H5N1 Wild Bird Species Identification
Little Egret	Egretta garzetta	Egretta	Yes	Wildlife_Avian	Wader	02/05/2016	2	19	May	2016	2016|19	Spring	Wicklow	53.0685	-6.0393	RNA Detected	H5N1	HPAI	2016|RNA Detected	H5N1 Wild Bird Species Identification
Whooper Swan	Cygnus cygnus	Cygnus	Yes	Wildlife_Avian	Waterfowl	03/05/2016	3	19	May	2016	2016|19	Spring	Sligo	54.4574	-8.4605	RNA Detected	H5N1	HPAI	2016|RNA Detected	H5N1 Wild Bird Species Identification
Whooper Swan	Cygnus cygnus	Cygnus	Yes	Wildlife_Avian	Waterfowl	03/05/2016	3	19	May	2016	2016|19	Spring	Sligo	54.4574	-8.4605	RNA Detected	H5N1	HPAI	2016|RNA Detected	H5N1 Wild Bird Species Identification
Black-headed Gull	Chroicocephalus ridibundus	Chroicocephalus	Yes	Wildlife_Avian	Seabird	05/01/2016	5	2	January	2016	2016|2	Winter	Dublin	53.4993	-6.1642	RNA Detected	H5N1	HPAI	2016|RNA Detected	H5N1 Wild Bird Species Identification
Pink-footed Goose	Anser brachyrhynchus	Anser	Yes	Wildlife_Avian	Waterfowl	05/01/2016	5	2	January	2016	2016|2	Winter	Dublin	53.4993	-6.1642	RNA Detected	H5N1	HPAI	2016|RNA Detected	H5N1 Wild Bird Species Identification
Black-headed Gull	Chroicocephalus ridibundus	Chroicocephalus	Yes	Wildlife_Avian	Seabird	06/01/2016	6	2	January	2016	2016|2	Winter	Dublin	53.4993	-6.1642	RNA Detected	H5N1	HPAI	2016|RNA Detected	H5N1 Wild Bird Species Identification
Common Buzzard	Buteo buteo	Buteo	No	Wildlife_Avian	Raptor	08/01/2016	8	2	January	2016	2016|2	Winter	Dublin	53.501	-6.1794	RNA Detected	H5N1	HPAI	2016|RNA Detected	H5N1 Wild Bird Species Identification
Little Egret	Egretta garzetta	Egretta	Yes	Wildlife_Avian	Wader	08/01/2016	8	2	January	2016	2016|2	Winter	Dublin	53.501	-6.1794	RNA Detected	H5N1	HPAI	2016|RNA Detected	H5N1 Wild Bird Species Identification
Peregrine Falcon	Falco peregrinus	Falco	Yes	Wildlife_Avian	Raptor	08/01/2016	8	2	January	2016	2016|2	Winter	Dublin	53.501	-6.1794	RNA Detected	H5N1	HPAI	2016|RNA Detected	H5N1 Wild Bird Species Identification
Whooper Swan	Cygnus cygnus	Cygnus	Yes	Wildlife_Avian	Waterfowl	10/05/2016	10	20	May	2016	2016|20	Spring	Sligo	54.4574	-8.4605	RNA Detected	H5N1	HPAI	2016|RNA Detected	H5N1 Wild Bird Species Identification
Whooper Swan	Cygnus cygnus	Cygnus	Yes	Wildlife_Avian	Waterfowl	10/05/2016	10	20	May	2016	2016|20	Spring	Sligo	54.4574	-8.4605	RNA Detected	H5N1	HPAI	2016|RNA Detected	H5N1 Wild Bird Species Identification
Great Crested Grebe	Podiceps cristatus	Podiceps	Yes	Wildlife_Avian	Waterfowl	14/05/2016	14	20	May	2016	2016|20	Spring	Wexford	52.1954	-6.4572	RNA Detected	H5N1	HPAI	2016|RNA Detected	H5N1 Wild Bird Species Identification
Common Eider	Somateria mollissima	Somateria	Partial	Wildlife_Avian	Waterfowl	14/05/2016	14	20	May	2016	2016|20	Spring	Donegal	55.258	-8.2035	RNA Detected	H5N1	HPAI	2016|RNA Detected	H5N1 Wild Bird Species Identification
Mallard	Anas platyrhynchos	Anas	No	Wildlife_Avian	Waterfowl	16/05/2016	16	21	May	2016	2016|21	Spring	Kilkenny	52.6506	-7.2489	RNA Detected	H5N1	HPAI	2016|RNA Detected	H5N1 Wild Bird Species Identification
Mallard	Anas platyrhynchos	Anas	No	Wildlife_Avian	Waterfowl	16/05/2016	16	21	May	2016	2016|21	Spring	Kilkenny	52.6506	-7.2489	RNA Detected	H5N1	HPAI	2016|RNA Detected	H5N1 Wild Bird Species Identification
Grey Heron	Ardea cinerea	Ardea	No	Wildlife_Avian	Wader	16/05/2016	16	21	May	2016	2016|21	Spring	Mayo	53.7991	-9.5519	RNA Detected	H5N1	HPAI	2016|RNA Detected	H5N1 Wild Bird Species Identification
Mute Swan	Cygnus olor	Cygnus	No	Wildlife_Avian	Waterfowl	28/05/2016	28	22	May	2016	2016|22	Spring	Dublin	53.4993	-6.1642	RNA Detected	H5N1	HPAI	2016|RNA Detected	H5N1 Wild Bird Species Identification
Common Buzzard	Buteo buteo	Buteo	No	Wildlife_Avian	Raptor	04/06/2016	4	23	June	2016	2016|23	Summer	Wexford	52.1954	-6.4572	RNA Detected	H5N1	HPAI	2016|RNA Detected	H5N1 Wild Bird Species Identification
Common Buzzard	Buteo buteo	Buteo	No	Wildlife_Avian	Raptor	04/06/2016	4	23	June	2016	2016|23	Summer	Wexford	52.1954	-6.4572	RNA Detected	H5N1	HPAI	2016|RNA Detected	H5N1 Wild Bird Species Identification
Common Buzzard	Buteo buteo	Buteo	No	Wildlife_Avian	Raptor	04/06/2016	4	23	June	2016	2016|23	Summer	Wexford	52.1954	-6.4572	RNA Detected	H5N1	HPAI	2016|RNA Detected	H5N1 Wild Bird Species Identification
Common Buzzard	Buteo buteo	Buteo	No	Wildlife_Avian	Raptor	04/06/2016	4	23	June	2016	2016|23	Summer	Wexford	52.1954	-6.4572	RNA Detected	H5N1	HPAI	2016|RNA Detected	H5N1 Wild Bird Species Identification
Common Buzzard	Buteo buteo	Buteo	No	Wildlife_Avian	Raptor	04/06/2016	4	23	June	2016	2016|23	Summer	Wexford	52.1954	-6.4572	RNA Detected	H5N1	HPAI	2016|RNA Detected	H5N1 Wild Bird Species Identification
Common Buzzard	Buteo buteo	Buteo	No	Wildlife_Avian	Raptor	04/06/2016	4	23	June	2016	2016|23	Summer	Wexford	52.2092	-6.3835	RNA Detected	H5N1	HPAI	2016|RNA Detected	H5N1 Wild Bird Species Identification
Common Buzzard	Buteo buteo	Buteo	No	Wildlife_Avian	Raptor	04/06/2016	4	23	June	2016	2016|23	Summer	Wexford	52.2092	-6.3835	RNA Detected	H5N1	HPAI	2016|RNA Detected	H5N1 Wild Bird Species Identification
Common Buzzard	Buteo buteo	Buteo	No	Wildlife_Avian	Raptor	04/06/2016	4	23	June	2016	2016|23	Summer	Wexford	52.2092	-6.3835	RNA Detected	H5N1	HPAI	2016|RNA Detected	H5N1 Wild Bird Species Identification
Common Buzzard	Buteo buteo	Buteo	No	Wildlife_Avian	Raptor	04/06/2016	4	23	June	2016	2016|23	Summer	Wexford	52.2092	-6.3835	RNA Detected	H5N1	HPAI	2016|RNA Detected	H5N1 Wild Bird Species Identification
Mute Swan	Cygnus olor	Cygnus	No	Wildlife_Avian	Waterfowl	04/06/2016	4	23	June	2016	2016|23	Summer	Wexford	52.2092	-6.3835	RNA Detected	H5N1	HPAI	2016|RNA Detected	H5N1 Wild Bird Species Identification
Common Shelduck	Tadorna tadorna	Tadorna	Partial	Wildlife_Avian	Waterfowl	05/06/2016	5	24	June	2016	2016|24	Summer	Dublin	53.4993	-6.1642	RNA Detected	H5N1	HPAI	2016|RNA Detected	H5N1 Wild Bird Species Identification
Common Shelduck	Tadorna tadorna	Tadorna	Partial	Wildlife_Avian	Waterfowl	05/06/2016	5	24	June	2016	2016|24	Summer	Dublin	53.4993	-6.1642	RNA Detected	H5N1	HPAI	2016|RNA Detected	H5N1 Wild Bird Species Identification
Common Shelduck	Tadorna tadorna	Tadorna	Partial	Wildlife_Avian	Waterfowl	05/06/2016	5	24	June	2016	2016|24	Summer	Dublin	53.4993	-6.1642	RNA Detected	H5N1	HPAI	2016|RNA Detected	H5N1 Wild Bird Species Identification
Common Shelduck	Tadorna tadorna	Tadorna	Partial	Wildlife_Avian	Waterfowl	05/06/2016	5	24	June	2016	2016|24	Summer	Dublin	53.4993	-6.1642	RNA Detected	H5N1	HPAI	2016|RNA Detected	H5N1 Wild Bird Species Identification
Common Shelduck	Tadorna tadorna	Tadorna	Partial	Wildlife_Avian	Waterfowl	05/06/2016	5	24	June	2016	2016|24	Summer	Dublin	53.4993	-6.1642	RNA Detected	H5N1	HPAI	2016|RNA Detected	H5N1 Wild Bird Species Identification
Common Shelduck	Tadorna tadorna	Tadorna	Partial	Wildlife_Avian	Waterfowl	05/06/2016	5	24	June	2016	2016|24	Summer	Dublin	53.4993	-6.1642	RNA Detected	H5N1	HPAI	2016|RNA Detected	H5N1 Wild Bird Species Identification
Common Shelduck	Tadorna tadorna	Tadorna	Partial	Wildlife_Avian	Waterfowl	05/06/2016	5	24	June	2016	2016|24	Summer	Dublin	53.4993	-6.1642	RNA Detected	H5N1	HPAI	2016|RNA Detected	H5N1 Wild Bird Species Identification
Common Shelduck	Tadorna tadorna	Tadorna	Partial	Wildlife_Avian	Waterfowl	16/06/2016	16	25	June	2016	2016|25	Summer	Cork	51.6996	-8.5363	RNA Detected	H5N1	HPAI	2016|RNA Detected	H5N1 Wild Bird Species Identification
Great Black-backed Gull	Larus marinus	Larus	Partial	Wildlife_Avian	Seabird	16/06/2016	16	25	June	2016	2016|25	Summer	Cork	51.6996	-8.5363	RNA Detected	H5N1	HPAI	2016|RNA Detected	H5N1 Wild Bird Species Identification
Great Black-backed Gull	Larus marinus	Larus	Partial	Wildlife_Avian	Seabird	16/06/2016	16	25	June	2016	2016|25	Summer	Cork	51.6996	-8.5363	RNA Detected	H5N1	HPAI	2016|RNA Detected	H5N1 Wild Bird Species Identification
Little Grebe	Tachybaptus ruficollis	Tachybaptus	Yes	Wildlife_Avian	Waterfowl	16/06/2016	16	25	June	2016	2016|25	Summer	Kerry	52.0374	-9.5001	RNA Detected	H5N1	HPAI	2016|RNA Detected	H5N1 Wild Bird Species Identification
Little Grebe	Tachybaptus ruficollis	Tachybaptus	Yes	Wildlife_Avian	Waterfowl	16/06/2016	16	25	June	2016	2016|25	Summer	Kerry	52.0374	-9.5001	RNA Detected	H5N1	HPAI	2016|RNA Detected	H5N1 Wild Bird Species Identification
Little Grebe	Tachybaptus ruficollis	Tachybaptus	Yes	Wildlife_Avian	Waterfowl	16/06/2016	16	25	June	2016	2016|25	Summer	Kerry	52.0374	-9.5001	RNA Detected	H5N1	HPAI	2016|RNA Detected	H5N1 Wild Bird Species Identification
Grey Heron	Ardea cinerea	Ardea	No	Wildlife_Avian	Wader	17/06/2016	17	25	June	2016	2016|25	Summer	Kerry	52.0374	-9.5001	RNA Detected	H5N1	HPAI	2016|RNA Detected	H5N1 Wild Bird Species Identification
Tufted Duck	Aythya fuligula	Aythya	Yes	Wildlife_Avian	Waterfowl	17/06/2016	17	25	June	2016	2016|25	Summer	Kerry	52.0374	-9.5001	RNA Detected	H5N1	HPAI	2016|RNA Detected	H5N1 Wild Bird Species Identification
Tufted Duck	Aythya fuligula	Aythya	Yes	Wildlife_Avian	Waterfowl	17/06/2016	17	25	June	2016	2016|25	Summer	Kerry	52.0374	-9.5001	RNA Detected	H5N1	HPAI	2016|RNA Detected	H5N1 Wild Bird Species Identification
Grey Heron	Ardea cinerea	Ardea	No	Wildlife_Avian	Wader	17/06/2016	17	25	June	2016	2016|25	Summer	Kerry	52.0374	-9.5001	RNA Detected	H5N1	HPAI	2016|RNA Detected	H5N1 Wild Bird Species Identification
Little Egret	Egretta garzetta	Egretta	Yes	Wildlife_Avian	Wader	17/06/2016	17	25	June	2016	2016|25	Summer	Kerry	52.0374	-9.5001	RNA Detected	H5N1	HPAI	2016|RNA Detected	H5N1 Wild Bird Species Identification
Great Black-backed Gull	Larus marinus	Larus	Partial	Wildlife_Avian	Seabird	18/06/2016	18	25	June	2016	2016|25	Summer	Clare	52.9715	-9.4292	RNA Detected	H5N1	HPAI	2016|RNA Detected	H5N1 Wild Bird Species Identification
Tufted Duck	Aythya fuligula	Aythya	Yes	Wildlife_Avian	Waterfowl	19/06/2016	19	26	June	2016	2016|26	Summer	Dublin	53.3378	-6.2589	RNA Detected	H5N1	HPAI	2016|RNA Detected	H5N1 Wild Bird Species Identification
Common Shelduck	Tadorna tadorna	Tadorna	Partial	Wildlife_Avian	Waterfowl	20/06/2016	20	26	June	2016	2016|26	Summer	Dublin	53.4993	-6.1642	RNA Detected	H5N1	HPAI	2016|RNA Detected	H5N1 Wild Bird Species Identification
Common Buzzard	Buteo buteo	Buteo	No	Wildlife_Avian	Raptor	20/06/2016	20	26	June	2016	2016|26	Summer	Dublin	53.4993	-6.1642	RNA Detected	H5N1	HPAI	2016|RNA Detected	H5N1 Wild Bird Species Identification
Common Shelduck	Tadorna tadorna	Tadorna	Partial	Wildlife_Avian	Waterfowl	22/06/2016	22	26	June	2016	2016|26	Summer	Dublin	53.4993	-6.1642	RNA Detected	H5N1	HPAI	2016|RNA Detected	H5N1 Wild Bird Species Identification
Grey Heron	Ardea cinerea	Ardea	No	Wildlife_Avian	Wader	26/06/2016	26	27	June	2016	2016|27	Summer	Cork	51.8962	-8.4965	RNA Detected	H5N1	HPAI	2016|RNA Detected	H5N1 Wild Bird Species Identification
Grey Heron	Ardea cinerea	Ardea	No	Wildlife_Avian	Wader	26/06/2016	26	27	June	2016	2016|27	Summer	Cork	51.8962	-8.4965	RNA Detected	H5N1	HPAI	2016|RNA Detected	H5N1 Wild Bird Species Identification
Mallard	Anas platyrhynchos	Anas	No	Wildlife_Avian	Waterfowl	26/06/2016	26	27	June	2016	2016|27	Summer	Cork	51.8962	-8.4965	RNA Detected	H5N1	HPAI	2016|RNA Detected	H5N1 Wild Bird Species Identification
Black-headed Gull	Chroicocephalus ridibundus	Chroicocephalus	Yes	Wildlife_Avian	Seabird	17/07/2016	17	30	July	2016	2016|30	Summer	Galway	53.2789	-9.0561	RNA Detected	H5N1	HPAI	2016|RNA Detected	H5N1 Wild Bird Species Identification
Black-headed Gull	Chroicocephalus ridibundus	Chroicocephalus	Yes	Wildlife_Avian	Seabird	17/07/2016	17	30	July	2016	2016|30	Summer	Galway	53.2789	-9.0561	RNA Detected	H5N1	HPAI	2016|RNA Detected	H5N1 Wild Bird Species Identification
Mallard	Anas platyrhynchos	Anas	No	Wildlife_Avian	Waterfowl	18/07/2016	18	30	July	2016	2016|30	Summer	Clare	52.941	-9.2989	RNA Detected	H5N1	HPAI	2016|RNA Detected	H5N1 Wild Bird Species Identification
Grey Heron	Ardea cinerea	Ardea	No	Wildlife_Avian	Wader	18/07/2016	18	30	July	2016	2016|30	Summer	Clare	52.941	-9.2989	RNA Detected	H5N1	HPAI	2016|RNA Detected	H5N1 Wild Bird Species Identification
Mallard	Anas platyrhynchos	Anas	No	Wildlife_Avian	Waterfowl	19/07/2016	19	30	July	2016	2016|30	Summer	Clare	52.941	-9.2989	RNA Detected	H5N1	HPAI	2016|RNA Detected	H5N1 Wild Bird Species Identification
Grey Heron	Ardea cinerea	Ardea	No	Wildlife_Avian	Wader	21/07/2016	21	30	July	2016	2016|30	Summer	Limerick	52.5685	-8.7913	RNA Detected	H5N1	HPAI	2016|RNA Detected	H5N1 Wild Bird Species Identification
Little Egret	Egretta garzetta	Egretta	Yes	Wildlife_Avian	Wader	21/07/2016	21	30	July	2016	2016|30	Summer	Limerick	52.5685	-8.7913	RNA Detected	H5N1	HPAI	2016|RNA Detected	H5N1 Wild Bird Species Identification
Mute Swan	Cygnus olor	Cygnus	No	Wildlife_Avian	Waterfowl	22/07/2016	22	30	July	2016	2016|30	Summer	Kildare	53.1448	-6.9018	RNA Detected	H5N1	HPAI	2016|RNA Detected	H5N1 Wild Bird Species Identification
Mute Swan	Cygnus olor	Cygnus	No	Wildlife_Avian	Waterfowl	22/07/2016	22	30	July	2016	2016|30	Summer	Kildare	53.1448	-6.9018	RNA Detected	H5N1	HPAI	2016|RNA Detected	H5N1 Wild Bird Species Identification
Eurasian Magpie	Pica pica	Pica	No	Wildlife_Avian	Passerine	23/07/2016	23	30	July	2016	2016|30	Summer	Dublin	53.3382	-6.2377	RNA Detected	H5N1	HPAI	2016|RNA Detected	H5N1 Wild Bird Species Identification
Eurasian Magpie	Pica pica	Pica	No	Wildlife_Avian	Passerine	23/07/2016	23	30	July	2016	2016|30	Summer	Dublin	53.3382	-6.2377	RNA Detected	H5N1	HPAI	2016|RNA Detected	H5N1 Wild Bird Species Identification
Grey Heron	Ardea cinerea	Ardea	No	Wildlife_Avian	Wader	23/07/2016	23	30	July	2016	2016|30	Summer	Dublin	53.3382	-6.2377	RNA Detected	H5N1	HPAI	2016|RNA Detected	H5N1 Wild Bird Species Identification
Little Egret	Egretta garzetta	Egretta	Yes	Wildlife_Avian	Wader	23/07/2016	23	30	July	2016	2016|30	Summer	Dublin	53.3382	-6.2377	RNA Detected	H5N1	HPAI	2016|RNA Detected	H5N1 Wild Bird Species Identification
Great Black-backed Gull	Larus marinus	Larus	Partial	Wildlife_Avian	Seabird	24/07/2016	24	31	July	2016	2016|31	Summer	Cork	51.8503	-8.2944	RNA Detected	H5N1	HPAI	2016|RNA Detected	H5N1 Wild Bird Species Identification
Common Shelduck	Tadorna tadorna	Tadorna	Partial	Wildlife_Avian	Waterfowl	25/07/2016	25	31	July	2016	2016|31	Summer	Dublin	53.3595	-6.18	RNA Detected	H5N1	HPAI	2016|RNA Detected	H5N1 Wild Bird Species Identification
Mew Gull	Larus canus	Larus	Yes	Wildlife_Avian	Seabird	25/07/2016	25	31	July	2016	2016|31	Summer	Dublin	53.4624	-6.1776	RNA Detected	H5N1	HPAI	2016|RNA Detected	H5N1 Wild Bird Species Identification
Peregrine Falcon	Falco peregrinus	Falco	Yes	Wildlife_Avian	Raptor	01/08/2016	1	32	August	2016	2016|32	Summer	Donegal	54.64	-8.6824	RNA Detected	H5N1	HPAI	2016|RNA Detected	H5N1 Wild Bird Species Identification
Black-headed Gull	Chroicocephalus ridibundus	Chroicocephalus	Yes	Wildlife_Avian	Seabird	03/08/2016	3	32	August	2016	2016|32	Summer	Dublin	53.5037	-6.1699	RNA Detected	H5N1	HPAI	2016|RNA Detected	H5N1 Wild Bird Species Identification
Black-headed Gull	Chroicocephalus ridibundus	Chroicocephalus	Yes	Wildlife_Avian	Seabird	03/08/2016	3	32	August	2016	2016|32	Summer	Dublin	53.5037	-6.1699	RNA Detected	H5N1	HPAI	2016|RNA Detected	H5N1 Wild Bird Species Identification
Black-headed Gull	Chroicocephalus ridibundus	Chroicocephalus	Yes	Wildlife_Avian	Seabird	03/08/2016	3	32	August	2016	2016|32	Summer	Dublin	53.5037	-6.1699	RNA Detected	H5N1	HPAI	2016|RNA Detected	H5N1 Wild Bird Species Identification
Black-headed Gull	Chroicocephalus ridibundus	Chroicocephalus	Yes	Wildlife_Avian	Seabird	03/08/2016	3	32	August	2016	2016|32	Summer	Dublin	53.5037	-6.1699	RNA Detected	H5N1	HPAI	2016|RNA Detected	H5N1 Wild Bird Species Identification
Greylag Goose	Anser anser	Anser	Yes	Wildlife_Avian	Waterfowl	03/08/2016	3	32	August	2016	2016|32	Summer	Dublin	53.5037	-6.1699	RNA Detected	H5N1	HPAI	2016|RNA Detected	H5N1 Wild Bird Species Identification
Black-headed Gull	Chroicocephalus ridibundus	Chroicocephalus	Yes	Wildlife_Avian	Seabird	04/08/2016	4	32	August	2016	2016|32	Summer	Cork	51.8962	-8.4965	RNA Detected	H5N1	HPAI	2016|RNA Detected	H5N1 Wild Bird Species Identification
Eurasian Magpie	Pica pica	Pica	No	Wildlife_Avian	Passerine	06/08/2016	6	32	August	2016	2016|32	Summer	Wicklow	53.0064	-6.3446	RNA Detected	H5N1	HPAI	2016|RNA Detected	H5N1 Wild Bird Species Identification
Mallard	Anas platyrhynchos	Anas	No	Wildlife_Avian	Waterfowl	13/08/2016	13	33	August	2016	2016|33	Summer	Dublin	53.3378	-6.2589	RNA Detected	H5N1	HPAI	2016|RNA Detected	H5N1 Wild Bird Species Identification
Mute Swan	Cygnus olor	Cygnus	No	Wildlife_Avian	Waterfowl	14/08/2016	14	34	August	2016	2016|34	Summer	Wexford	52.1954	-6.4572	RNA Detected	H5N1	HPAI	2016|RNA Detected	H5N1 Wild Bird Species Identification
Mute Swan	Cygnus olor	Cygnus	No	Wildlife_Avian	Waterfowl	14/08/2016	14	34	August	2016	2016|34	Summer	Wexford	52.1954	-6.4572	RNA Detected	H5N1	HPAI	2016|RNA Detected	H5N1 Wild Bird Species Identification
Eurasian Magpie	Pica pica	Pica	No	Wildlife_Avian	Passerine	14/08/2016	14	34	August	2016	2016|34	Summer	Dublin	53.3378	-6.2589	RNA Detected	H5N1	HPAI	2016|RNA Detected	H5N1 Wild Bird Species Identification
Black-headed Gull	Chroicocephalus ridibundus	Chroicocephalus	Yes	Wildlife_Avian	Seabird	15/08/2016	15	34	August	2016	2016|34	Summer	Galway	53.2673	-9.0528	RNA Detected	H5N1	HPAI	2016|RNA Detected	H5N1 Wild Bird Species Identification
Black-headed Gull	Chroicocephalus ridibundus	Chroicocephalus	Yes	Wildlife_Avian	Seabird	16/08/2016	16	34	August	2016	2016|34	Summer	Dublin	53.4649	-6.2014	RNA Detected	H5N1	HPAI	2016|RNA Detected	H5N1 Wild Bird Species Identification
Mallard	Anas platyrhynchos	Anas	No	Wildlife_Avian	Waterfowl	16/08/2016	16	34	August	2016	2016|34	Summer	Dublin	53.4649	-6.2014	RNA Detected	H5N1	HPAI	2016|RNA Detected	H5N1 Wild Bird Species Identification
Eurasian Magpie	Pica pica	Pica	No	Wildlife_Avian	Passerine	18/08/2016	18	34	August	2016	2016|34	Summer	Clare	52.6858	-8.9251	RNA Detected	H5N1	HPAI	2016|RNA Detected	H5N1 Wild Bird Species Identification
Common Shelduck	Tadorna tadorna	Tadorna	Partial	Wildlife_Avian	Waterfowl	18/08/2016	18	34	August	2016	2016|34	Summer	Dublin	53.5037	-6.1699	RNA Detected	H5N1	HPAI	2016|RNA Detected	H5N1 Wild Bird Species Identification
Common Shelduck	Tadorna tadorna	Tadorna	Partial	Wildlife_Avian	Waterfowl	18/08/2016	18	34	August	2016	2016|34	Summer	Dublin	53.5037	-6.1699	RNA Detected	H5N1	HPAI	2016|RNA Detected	H5N1 Wild Bird Species Identification
Peregrine Falcon	Falco peregrinus	Falco	Yes	Wildlife_Avian	Raptor	18/08/2016	18	34	August	2016	2016|34	Summer	Dublin	53.5037	-6.1699	RNA Detected	H5N1	HPAI	2016|RNA Detected	H5N1 Wild Bird Species Identification
Peregrine Falcon	Falco peregrinus	Falco	Yes	Wildlife_Avian	Raptor	18/08/2016	18	34	August	2016	2016|34	Summer	Dublin	53.5037	-6.1699	RNA Detected	H5N1	HPAI	2016|RNA Detected	H5N1 Wild Bird Species Identification
Mute Swan	Cygnus olor	Cygnus	No	Wildlife_Avian	Waterfowl	19/08/2016	19	34	August	2016	2016|34	Summer	Dublin	53.4649	-6.2014	RNA Detected	H5N1	HPAI	2016|RNA Detected	H5N1 Wild Bird Species Identification
Mute Swan	Cygnus olor	Cygnus	No	Wildlife_Avian	Waterfowl	19/08/2016	19	34	August	2016	2016|34	Summer	Dublin	53.4649	-6.2014	RNA Detected	H5N1	HPAI	2016|RNA Detected	H5N1 Wild Bird Species Identification
Mute Swan	Cygnus olor	Cygnus	No	Wildlife_Avian	Waterfowl	19/08/2016	19	34	August	2016	2016|34	Summer	Dublin	53.4649	-6.2014	RNA Detected	H5N1	HPAI	2016|RNA Detected	H5N1 Wild Bird Species Identification
Mute Swan	Cygnus olor	Cygnus	No	Wildlife_Avian	Waterfowl	19/08/2016	19	34	August	2016	2016|34	Summer	Dublin	53.4649	-6.2014	RNA Detected	H5N1	HPAI	2016|RNA Detected	H5N1 Wild Bird Species Identification
Black-headed Gull	Chroicocephalus ridibundus	Chroicocephalus	Yes	Wildlife_Avian	Seabird	21/08/2016	21	35	August	2016	2016|35	Summer	Galway	53.2629	-9.0567	RNA Detected	H5N1	HPAI	2016|RNA Detected	H5N1 Wild Bird Species Identification
Black-headed Gull	Chroicocephalus ridibundus	Chroicocephalus	Yes	Wildlife_Avian	Seabird	21/08/2016	21	35	August	2016	2016|35	Summer	Galway	53.2629	-9.0567	RNA Detected	H5N1	HPAI	2016|RNA Detected	H5N1 Wild Bird Species Identification
Black-headed Gull	Chroicocephalus ridibundus	Chroicocephalus	Yes	Wildlife_Avian	Seabird	21/08/2016	21	35	August	2016	2016|35	Summer	Galway	53.2629	-9.0567	RNA Detected	H5N1	HPAI	2016|RNA Detected	H5N1 Wild Bird Species Identification
Mute Swan	Cygnus olor	Cygnus	No	Wildlife_Avian	Waterfowl	21/08/2016	21	35	August	2016	2016|35	Summer	Galway	53.2629	-9.0567	RNA Detected	H5N1	HPAI	2016|RNA Detected	H5N1 Wild Bird Species Identification
Mute Swan	Cygnus olor	Cygnus	No	Wildlife_Avian	Waterfowl	21/08/2016	21	35	August	2016	2016|35	Summer	Galway	53.2629	-9.0567	RNA Detected	H5N1	HPAI	2016|RNA Detected	H5N1 Wild Bird Species Identification
Mute Swan	Cygnus olor	Cygnus	No	Wildlife_Avian	Waterfowl	21/08/2016	21	35	August	2016	2016|35	Summer	Galway	53.2629	-9.0567	RNA Detected	H5N1	HPAI	2016|RNA Detected	H5N1 Wild Bird Species Identification
Black-headed Gull	Chroicocephalus ridibundus	Chroicocephalus	Yes	Wildlife_Avian	Seabird	24/08/2016	24	35	August	2016	2016|35	Summer	Dublin	53.5037	-6.1699	RNA Detected	H5N1	HPAI	2016|RNA Detected	H5N1 Wild Bird Species Identification
Black-headed Gull	Chroicocephalus ridibundus	Chroicocephalus	Yes	Wildlife_Avian	Seabird	24/08/2016	24	35	August	2016	2016|35	Summer	Dublin	53.5037	-6.1699	RNA Detected	H5N1	HPAI	2016|RNA Detected	H5N1 Wild Bird Species Identification
Little Egret	Egretta garzetta	Egretta	Yes	Wildlife_Avian	Wader	25/08/2016	25	35	August	2016	2016|35	Summer	Dublin	53.5037	-6.1699	RNA Detected	H5N1	HPAI	2016|RNA Detected	H5N1 Wild Bird Species Identification
Little Egret	Egretta garzetta	Egretta	Yes	Wildlife_Avian	Wader	25/08/2016	25	35	August	2016	2016|35	Summer	Dublin	53.5037	-6.1699	RNA Detected	H5N1	HPAI	2016|RNA Detected	H5N1 Wild Bird Species Identification
Little Egret	Egretta garzetta	Egretta	Yes	Wildlife_Avian	Wader	25/08/2016	25	35	August	2016	2016|35	Summer	Dublin	53.5037	-6.1699	RNA Detected	H5N1	HPAI	2016|RNA Detected	H5N1 Wild Bird Species Identification
Little Egret	Egretta garzetta	Egretta	Yes	Wildlife_Avian	Wader	25/08/2016	25	35	August	2016	2016|35	Summer	Dublin	53.5037	-6.1699	RNA Detected	H5N1	HPAI	2016|RNA Detected	H5N1 Wild Bird Species Identification
Little Egret	Egretta garzetta	Egretta	Yes	Wildlife_Avian	Wader	25/08/2016	25	35	August	2016	2016|35	Summer	Dublin	53.5037	-6.1699	RNA Detected	H5N1	HPAI	2016|RNA Detected	H5N1 Wild Bird Species Identification
Black-headed Gull	Chroicocephalus ridibundus	Chroicocephalus	Yes	Wildlife_Avian	Seabird	27/08/2016	27	35	August	2016	2016|35	Summer	Dublin	53.5037	-6.1699	RNA Detected	H5N1	HPAI	2016|RNA Detected	H5N1 Wild Bird Species Identification
Common Buzzard	Buteo buteo	Buteo	No	Wildlife_Avian	Raptor	27/08/2016	27	35	August	2016	2016|35	Summer	Dublin	53.5037	-6.1699	RNA Detected	H5N1	HPAI	2016|RNA Detected	H5N1 Wild Bird Species Identification
Common Buzzard	Buteo buteo	Buteo	No	Wildlife_Avian	Raptor	27/08/2016	27	35	August	2016	2016|35	Summer	Dublin	53.5037	-6.1699	RNA Detected	H5N1	HPAI	2016|RNA Detected	H5N1 Wild Bird Species Identification
Common Buzzard	Buteo buteo	Buteo	No	Wildlife_Avian	Raptor	27/08/2016	27	35	August	2016	2016|35	Summer	Dublin	53.5037	-6.1699	RNA Detected	H5N1	HPAI	2016|RNA Detected	H5N1 Wild Bird Species Identification
Little Egret	Egretta garzetta	Egretta	Yes	Wildlife_Avian	Wader	27/08/2016	27	35	August	2016	2016|35	Summer	Dublin	53.5037	-6.1699	RNA Detected	H5N1	HPAI	2016|RNA Detected	H5N1 Wild Bird Species Identification
Little Egret	Egretta garzetta	Egretta	Yes	Wildlife_Avian	Wader	27/08/2016	27	35	August	2016	2016|35	Summer	Dublin	53.5037	-6.1699	RNA Detected	H5N1	HPAI	2016|RNA Detected	H5N1 Wild Bird Species Identification
Little Egret	Egretta garzetta	Egretta	Yes	Wildlife_Avian	Wader	01/09/2016	1	36	September	2016	2016|36	Autumn	Limerick	52.5683	-8.7915	RNA Detected	H5N1	HPAI	2016|RNA Detected	H5N1 Wild Bird Species Identification
Eurasian Magpie	Pica pica	Pica	No	Wildlife_Avian	Passerine	02/09/2016	2	36	September	2016	2016|36	Autumn	Kerry	51.8758	-9.5995	RNA Detected	H5N1	HPAI	2016|RNA Detected	H5N1 Wild Bird Species Identification
Eurasian Magpie	Pica pica	Pica	No	Wildlife_Avian	Passerine	02/09/2016	2	36	September	2016	2016|36	Autumn	Kerry	51.8758	-9.5995	RNA Detected	H5N1	HPAI	2016|RNA Detected	H5N1 Wild Bird Species Identification
Eurasian Magpie	Pica pica	Pica	No	Wildlife_Avian	Passerine	02/09/2016	2	36	September	2016	2016|36	Autumn	Kerry	51.8758	-9.5995	RNA Detected	H5N1	HPAI	2016|RNA Detected	H5N1 Wild Bird Species Identification
Peregrine Falcon	Falco peregrinus	Falco	Yes	Wildlife_Avian	Raptor	02/09/2016	2	36	September	2016	2016|36	Autumn	Dublin	53.4993	-6.1642	RNA Detected	H5N1	HPAI	2016|RNA Detected	H5N1 Wild Bird Species Identification
Peregrine Falcon	Falco peregrinus	Falco	Yes	Wildlife_Avian	Raptor	02/09/2016	2	36	September	2016	2016|36	Autumn	Dublin	53.4993	-6.1642	RNA Detected	H5N1	HPAI	2016|RNA Detected	H5N1 Wild Bird Species Identification
Peregrine Falcon	Falco peregrinus	Falco	Yes	Wildlife_Avian	Raptor	02/09/2016	2	36	September	2016	2016|36	Autumn	Dublin	53.4993	-6.1642	RNA Detected	H5N1	HPAI	2016|RNA Detected	H5N1 Wild Bird Species Identification
Great Black-backed Gull	Larus marinus	Larus	Partial	Wildlife_Avian	Seabird	02/09/2016	2	36	September	2016	2016|36	Autumn	Galway	53.6212	-10.2044	RNA Detected	H5N1	HPAI	2016|RNA Detected	H5N1 Wild Bird Species Identification
Greylag Goose	Anser anser	Anser	Yes	Wildlife_Avian	Waterfowl	28/08/2016	28	36	August	2016	2016|36	Summer	Dublin	53.5037	-6.1699	RNA Detected	H5N1	HPAI	2016|RNA Detected	H5N1 Wild Bird Species Identification
Greylag Goose	Anser anser	Anser	Yes	Wildlife_Avian	Waterfowl	28/08/2016	28	36	August	2016	2016|36	Summer	Dublin	53.5037	-6.1699	RNA Detected	H5N1	HPAI	2016|RNA Detected	H5N1 Wild Bird Species Identification
Greylag Goose	Anser anser	Anser	Yes	Wildlife_Avian	Waterfowl	28/08/2016	28	36	August	2016	2016|36	Summer	Dublin	53.5037	-6.1699	RNA Detected	H5N1	HPAI	2016|RNA Detected	H5N1 Wild Bird Species Identification
Greylag Goose	Anser anser	Anser	Yes	Wildlife_Avian	Waterfowl	28/08/2016	28	36	August	2016	2016|36	Summer	Dublin	53.5037	-6.1699	RNA Detected	H5N1	HPAI	2016|RNA Detected	H5N1 Wild Bird Species Identification
Common Buzzard	Buteo buteo	Buteo	No	Wildlife_Avian	Raptor	28/08/2016	28	36	August	2016	2016|36	Summer	Dublin	53.5037	-6.1699	RNA Detected	H5N1	HPAI	2016|RNA Detected	H5N1 Wild Bird Species Identification
Common Buzzard	Buteo buteo	Buteo	No	Wildlife_Avian	Raptor	28/08/2016	28	36	August	2016	2016|36	Summer	Dublin	53.5037	-6.1699	RNA Detected	H5N1	HPAI	2016|RNA Detected	H5N1 Wild Bird Species Identification
Mute Swan	Cygnus olor	Cygnus	No	Wildlife_Avian	Waterfowl	29/08/2016	29	36	August	2016	2016|36	Summer	Wexford	52.1954	-6.4572	RNA Detected	H5N1	HPAI	2016|RNA Detected	H5N1 Wild Bird Species Identification
Black-headed Gull	Chroicocephalus ridibundus	Chroicocephalus	Yes	Wildlife_Avian	Seabird	29/08/2016	29	36	August	2016	2016|36	Summer	Dublin	53.3549	-6.3298	RNA Detected	H5N1	HPAI	2016|RNA Detected	H5N1 Wild Bird Species Identification
Eurasian Magpie	Pica pica	Pica	No	Wildlife_Avian	Passerine	29/08/2016	29	36	August	2016	2016|36	Summer	Dublin	53.3549	-6.3298	RNA Detected	H5N1	HPAI	2016|RNA Detected	H5N1 Wild Bird Species Identification
Eurasian Magpie	Pica pica	Pica	No	Wildlife_Avian	Passerine	29/08/2016	29	36	August	2016	2016|36	Summer	Dublin	53.3549	-6.3298	RNA Detected	H5N1	HPAI	2016|RNA Detected	H5N1 Wild Bird Species Identification
Grey Heron	Ardea cinerea	Ardea	No	Wildlife_Avian	Wader	29/08/2016	29	36	August	2016	2016|36	Summer	Dublin	53.3549	-6.3298	RNA Detected	H5N1	HPAI	2016|RNA Detected	H5N1 Wild Bird Species Identification
Grey Heron	Ardea cinerea	Ardea	No	Wildlife_Avian	Wader	29/08/2016	29	36	August	2016	2016|36	Summer	Dublin	53.3549	-6.3298	RNA Detected	H5N1	HPAI	2016|RNA Detected	H5N1 Wild Bird Species Identification
Mute Swan	Cygnus olor	Cygnus	No	Wildlife_Avian	Waterfowl	29/08/2016	29	36	August	2016	2016|36	Summer	Dublin	53.3549	-6.3298	RNA Detected	H5N1	HPAI	2016|RNA Detected	H5N1 Wild Bird Species Identification
Tufted Duck	Aythya fuligula	Aythya	Yes	Wildlife_Avian	Waterfowl	29/08/2016	29	36	August	2016	2016|36	Summer	Dublin	53.3549	-6.3298	RNA Detected	H5N1	HPAI	2016|RNA Detected	H5N1 Wild Bird Species Identification
Eurasian Magpie	Pica pica	Pica	No	Wildlife_Avian	Passerine	04/09/2016	4	37	September	2016	2016|37	Autumn	Clare	52.7044	-8.8748	RNA Detected	H5N1	HPAI	2016|RNA Detected	H5N1 Wild Bird Species Identification
Common Buzzard	Buteo buteo	Buteo	No	Wildlife_Avian	Raptor	07/09/2016	7	37	September	2016	2016|37	Autumn	Dublin	53.501	-6.1794	RNA Detected	H5N1	HPAI	2016|RNA Detected	H5N1 Wild Bird Species Identification
Common Buzzard	Buteo buteo	Buteo	No	Wildlife_Avian	Raptor	07/09/2016	7	37	September	2016	2016|37	Autumn	Dublin	53.501	-6.1794	RNA Detected	H5N1	HPAI	2016|RNA Detected	H5N1 Wild Bird Species Identification
Common Buzzard	Buteo buteo	Buteo	No	Wildlife_Avian	Raptor	07/09/2016	7	37	September	2016	2016|37	Autumn	Dublin	53.501	-6.1794	RNA Detected	H5N1	HPAI	2016|RNA Detected	H5N1 Wild Bird Species Identification
Common Buzzard	Buteo buteo	Buteo	No	Wildlife_Avian	Raptor	08/09/2016	8	37	September	2016	2016|37	Autumn	Dublin	53.501	-6.1794	RNA Detected	H5N1	HPAI	2016|RNA Detected	H5N1 Wild Bird Species Identification
Little Egret	Egretta garzetta	Egretta	Yes	Wildlife_Avian	Wader	12/09/2016	12	38	September	2016	2016|38	Autumn	Dublin	53.3565	-6.1733	RNA Detected	H5N1	HPAI	2016|RNA Detected	H5N1 Wild Bird Species Identification
Black-headed Gull	Chroicocephalus ridibundus	Chroicocephalus	Yes	Wildlife_Avian	Seabird	14/09/2016	14	38	September	2016	2016|38	Autumn	Galway	53.2592	-9.0756	RNA Detected	H5N1	HPAI	2016|RNA Detected	H5N1 Wild Bird Species Identification
Black-headed Gull	Chroicocephalus ridibundus	Chroicocephalus	Yes	Wildlife_Avian	Seabird	14/09/2016	14	38	September	2016	2016|38	Autumn	Galway	53.2592	-9.0756	RNA Detected	H5N1	HPAI	2016|RNA Detected	H5N1 Wild Bird Species Identification
Little Egret	Egretta garzetta	Egretta	Yes	Wildlife_Avian	Wader	18/09/2016	18	39	September	2016	2016|39	Autumn	Dublin	53.5037	-6.1699	RNA Detected	H5N1	HPAI	2016|RNA Detected	H5N1 Wild Bird Species Identification
Little Egret	Egretta garzetta	Egretta	Yes	Wildlife_Avian	Wader	18/09/2016	18	39	September	2016	2016|39	Autumn	Dublin	53.5037	-6.1699	RNA Detected	H5N1	HPAI	2016|RNA Detected	H5N1 Wild Bird Species Identification
Little Egret	Egretta garzetta	Egretta	Yes	Wildlife_Avian	Wader	18/09/2016	18	39	September	2016	2016|39	Autumn	Dublin	53.5037	-6.1699	RNA Detected	H5N1	HPAI	2016|RNA Detected	H5N1 Wild Bird Species Identification
Little Egret	Egretta garzetta	Egretta	Yes	Wildlife_Avian	Wader	18/09/2016	18	39	September	2016	2016|39	Autumn	Dublin	53.5037	-6.1699	RNA Detected	H5N1	HPAI	2016|RNA Detected	H5N1 Wild Bird Species Identification
Peregrine Falcon	Falco peregrinus	Falco	Yes	Wildlife_Avian	Raptor	18/09/2016	18	39	September	2016	2016|39	Autumn	Dublin	53.5037	-6.1699	RNA Detected	H5N1	HPAI	2016|RNA Detected	H5N1 Wild Bird Species Identification
Black-headed Gull	Chroicocephalus ridibundus	Chroicocephalus	Yes	Wildlife_Avian	Seabird	01/10/2016	1	40	October	2016	2016|40	Autumn	Galway	53.1398	-8.9365	RNA Detected	H5N1	HPAI	2016|RNA Detected	H5N1 Wild Bird Species Identification
Grey Heron	Ardea cinerea	Ardea	No	Wildlife_Avian	Wader	01/10/2016	1	40	October	2016	2016|40	Autumn	Galway	53.1398	-8.9365	RNA Detected	H5N1	HPAI	2016|RNA Detected	H5N1 Wild Bird Species Identification
Grey Heron	Ardea cinerea	Ardea	No	Wildlife_Avian	Wader	01/10/2016	1	40	October	2016	2016|40	Autumn	Galway	53.1398	-8.9365	RNA Detected	H5N1	HPAI	2016|RNA Detected	H5N1 Wild Bird Species Identification
Grey Heron	Ardea cinerea	Ardea	No	Wildlife_Avian	Wader	01/10/2016	1	40	October	2016	2016|40	Autumn	Galway	53.1398	-8.9365	RNA Detected	H5N1	HPAI	2016|RNA Detected	H5N1 Wild Bird Species Identification
Mallard	Anas platyrhynchos	Anas	No	Wildlife_Avian	Waterfowl	01/10/2016	1	40	October	2016	2016|40	Autumn	Galway	53.1398	-8.9365	RNA Detected	H5N1	HPAI	2016|RNA Detected	H5N1 Wild Bird Species Identification
Mallard	Anas platyrhynchos	Anas	No	Wildlife_Avian	Waterfowl	01/10/2016	1	40	October	2016	2016|40	Autumn	Galway	53.1398	-8.9365	RNA Detected	H5N1	HPAI	2016|RNA Detected	H5N1 Wild Bird Species Identification
Mute Swan	Cygnus olor	Cygnus	No	Wildlife_Avian	Waterfowl	01/10/2016	1	40	October	2016	2016|40	Autumn	Galway	53.1398	-8.9365	RNA Detected	H5N1	HPAI	2016|RNA Detected	H5N1 Wild Bird Species Identification
Tufted Duck	Aythya fuligula	Aythya	Yes	Wildlife_Avian	Waterfowl	25/09/2016	25	40	September	2016	2016|40	Autumn	Dublin	53.3378	-6.2589	RNA Detected	H5N1	HPAI	2016|RNA Detected	H5N1 Wild Bird Species Identification
Grey Heron	Ardea cinerea	Ardea	No	Wildlife_Avian	Wader	28/09/2016	28	40	September	2016	2016|40	Autumn	Dublin	53.4993	-6.1642	RNA Detected	H5N1	HPAI	2016|RNA Detected	H5N1 Wild Bird Species Identification
Peregrine Falcon	Falco peregrinus	Falco	Yes	Wildlife_Avian	Raptor	28/09/2016	28	40	September	2016	2016|40	Autumn	Dublin	53.4993	-6.1642	RNA Detected	H5N1	HPAI	2016|RNA Detected	H5N1 Wild Bird Species Identification
Peregrine Falcon	Falco peregrinus	Falco	Yes	Wildlife_Avian	Raptor	28/09/2016	28	40	September	2016	2016|40	Autumn	Dublin	53.4993	-6.1642	RNA Detected	H5N1	HPAI	2016|RNA Detected	H5N1 Wild Bird Species Identification
Peregrine Falcon	Falco peregrinus	Falco	Yes	Wildlife_Avian	Raptor	28/09/2016	28	40	September	2016	2016|40	Autumn	Dublin	53.4993	-6.1642	RNA Detected	H5N1	HPAI	2016|RNA Detected	H5N1 Wild Bird Species Identification
Peregrine Falcon	Falco peregrinus	Falco	Yes	Wildlife_Avian	Raptor	28/09/2016	28	40	September	2016	2016|40	Autumn	Dublin	53.4993	-6.1642	RNA Detected	H5N1	HPAI	2016|RNA Detected	H5N1 Wild Bird Species Identification
Pink-footed Goose	Anser brachyrhynchus	Anser	Yes	Wildlife_Avian	Waterfowl	09/10/2016	9	42	October	2016	2016|42	Autumn	Mayo	53.9721	-10.0581	RNA Detected	H5N1	HPAI	2016|RNA Detected	H5N1 Wild Bird Species Identification
Pink-footed Goose	Anser brachyrhynchus	Anser	Yes	Wildlife_Avian	Waterfowl	09/10/2016	9	42	October	2016	2016|42	Autumn	Mayo	53.9721	-10.0581	RNA Detected	H5N1	HPAI	2016|RNA Detected	H5N1 Wild Bird Species Identification
Pink-footed Goose	Anser brachyrhynchus	Anser	Yes	Wildlife_Avian	Waterfowl	09/10/2016	9	42	October	2016	2016|42	Autumn	Mayo	53.9721	-10.0581	RNA Detected	H5N1	HPAI	2016|RNA Detected	H5N1 Wild Bird Species Identification
Pink-footed Goose	Anser brachyrhynchus	Anser	Yes	Wildlife_Avian	Waterfowl	09/10/2016	9	42	October	2016	2016|42	Autumn	Mayo	53.9721	-10.0581	RNA Detected	H5N1	HPAI	2016|RNA Detected	H5N1 Wild Bird Species Identification
Pink-footed Goose	Anser brachyrhynchus	Anser	Yes	Wildlife_Avian	Waterfowl	09/10/2016	9	42	October	2016	2016|42	Autumn	Mayo	53.9721	-10.0581	RNA Detected	H5N1	HPAI	2016|RNA Detected	H5N1 Wild Bird Species Identification
Common Buzzard	Buteo buteo	Buteo	No	Wildlife_Avian	Raptor	22/10/2016	22	43	October	2016	2016|43	Autumn	Cork	51.7071	-8.3974	RNA Detected	H5N1	HPAI	2016|RNA Detected	H5N1 Wild Bird Species Identification
Common Buzzard	Buteo buteo	Buteo	No	Wildlife_Avian	Raptor	22/10/2016	22	43	October	2016	2016|43	Autumn	Cork	51.7071	-8.3974	RNA Detected	H5N1	HPAI	2016|RNA Detected	H5N1 Wild Bird Species Identification
Green-winged Teal	Anas crecca	Anas	Yes	Wildlife_Avian	Waterfowl	23/10/2016	23	44	October	2016	2016|44	Autumn	Louth	54.009	-6.3897	RNA Detected	H5N1	HPAI	2016|RNA Detected	H5N1 Wild Bird Species Identification
Green-winged Teal	Anas crecca	Anas	Yes	Wildlife_Avian	Waterfowl	23/10/2016	23	44	October	2016	2016|44	Autumn	Louth	54.009	-6.3897	RNA Detected	H5N1	HPAI	2016|RNA Detected	H5N1 Wild Bird Species Identification
Green-winged Teal	Anas crecca	Anas	Yes	Wildlife_Avian	Waterfowl	23/10/2016	23	44	October	2016	2016|44	Autumn	Louth	54.009	-6.3897	RNA Detected	H5N1	HPAI	2016|RNA Detected	H5N1 Wild Bird Species Identification
Little Egret	Egretta garzetta	Egretta	Yes	Wildlife_Avian	Wader	28/10/2016	28	44	October	2016	2016|44	Autumn	Dublin	53.4993	-6.1642	RNA Detected	H5N1	HPAI	2016|RNA Detected	H5N1 Wild Bird Species Identification
Little Egret	Egretta garzetta	Egretta	Yes	Wildlife_Avian	Wader	28/10/2016	28	44	October	2016	2016|44	Autumn	Dublin	53.4993	-6.1642	RNA Detected	H5N1	HPAI	2016|RNA Detected	H5N1 Wild Bird Species Identification
Little Egret	Egretta garzetta	Egretta	Yes	Wildlife_Avian	Wader	04/11/2016	4	45	November	2016	2016|45	Autumn	Dublin	53.4649	-6.2014	RNA Detected	H5N1	HPAI	2016|RNA Detected	H5N1 Wild Bird Species Identification
Little Egret	Egretta garzetta	Egretta	Yes	Wildlife_Avian	Wader	04/11/2016	4	45	November	2016	2016|45	Autumn	Dublin	53.4649	-6.2014	RNA Detected	H5N1	HPAI	2016|RNA Detected	H5N1 Wild Bird Species Identification
Whooper Swan	Cygnus cygnus	Cygnus	Yes	Wildlife_Avian	Waterfowl	05/11/2016	5	45	November	2016	2016|45	Autumn	Louth	53.9859	-6.2368	RNA Detected	H5N1	HPAI	2016|RNA Detected	H5N1 Wild Bird Species Identification
Whooper Swan	Cygnus cygnus	Cygnus	Yes	Wildlife_Avian	Waterfowl	05/11/2016	5	45	November	2016	2016|45	Autumn	Louth	53.9859	-6.2368	RNA Detected	H5N1	HPAI	2016|RNA Detected	H5N1 Wild Bird Species Identification
Whooper Swan	Cygnus cygnus	Cygnus	Yes	Wildlife_Avian	Waterfowl	05/11/2016	5	45	November	2016	2016|45	Autumn	Louth	53.9859	-6.2368	RNA Detected	H5N1	HPAI	2016|RNA Detected	H5N1 Wild Bird Species Identification
Whooper Swan	Cygnus cygnus	Cygnus	Yes	Wildlife_Avian	Waterfowl	05/11/2016	5	45	November	2016	2016|45	Autumn	Louth	53.9859	-6.2368	RNA Detected	H5N1	HPAI	2016|RNA Detected	H5N1 Wild Bird Species Identification
Whooper Swan	Cygnus cygnus	Cygnus	Yes	Wildlife_Avian	Waterfowl	05/11/2016	5	45	November	2016	2016|45	Autumn	Louth	53.9859	-6.2368	RNA Detected	H5N1	HPAI	2016|RNA Detected	H5N1 Wild Bird Species Identification
Northern Pintail	Anas acuta	Anas	Yes	Wildlife_Avian	Waterfowl	12/11/2016	12	46	November	2016	2016|46	Autumn	Dublin	53.3726	-6.1591	RNA Detected	H5N1	HPAI	2016|RNA Detected	H5N1 Wild Bird Species Identification
Northern Pintail	Anas acuta	Anas	Yes	Wildlife_Avian	Waterfowl	12/11/2016	12	46	November	2016	2016|46	Autumn	Dublin	53.3726	-6.1591	RNA Detected	H5N1	HPAI	2016|RNA Detected	H5N1 Wild Bird Species Identification
Northern Pintail	Anas acuta	Anas	Yes	Wildlife_Avian	Waterfowl	12/11/2016	12	46	November	2016	2016|46	Autumn	Dublin	53.3726	-6.1591	RNA Detected	H5N1	HPAI	2016|RNA Detected	H5N1 Wild Bird Species Identification
Northern Pintail	Anas acuta	Anas	Yes	Wildlife_Avian	Waterfowl	12/11/2016	12	46	November	2016	2016|46	Autumn	Dublin	53.3726	-6.1591	RNA Detected	H5N1	HPAI	2016|RNA Detected	H5N1 Wild Bird Species Identification
Northern Pintail	Anas acuta	Anas	Yes	Wildlife_Avian	Waterfowl	12/11/2016	12	46	November	2016	2016|46	Autumn	Dublin	53.3726	-6.1591	RNA Detected	H5N1	HPAI	2016|RNA Detected	H5N1 Wild Bird Species Identification
Northern Pintail	Anas acuta	Anas	Yes	Wildlife_Avian	Waterfowl	12/11/2016	12	46	November	2016	2016|46	Autumn	Dublin	53.3726	-6.1591	RNA Detected	H5N1	HPAI	2016|RNA Detected	H5N1 Wild Bird Species Identification
Northern Pintail	Anas acuta	Anas	Yes	Wildlife_Avian	Waterfowl	12/11/2016	12	46	November	2016	2016|46	Autumn	Dublin	53.3726	-6.1591	RNA Detected	H5N1	HPAI	2016|RNA Detected	H5N1 Wild Bird Species Identification
Northern Pintail	Anas acuta	Anas	Yes	Wildlife_Avian	Waterfowl	12/11/2016	12	46	November	2016	2016|46	Autumn	Dublin	53.3726	-6.1591	RNA Detected	H5N1	HPAI	2016|RNA Detected	H5N1 Wild Bird Species Identification
Northern Pintail	Anas acuta	Anas	Yes	Wildlife_Avian	Waterfowl	12/11/2016	12	46	November	2016	2016|46	Autumn	Dublin	53.3726	-6.1591	RNA Detected	H5N1	HPAI	2016|RNA Detected	H5N1 Wild Bird Species Identification
Northern Pintail	Anas acuta	Anas	Yes	Wildlife_Avian	Waterfowl	12/11/2016	12	46	November	2016	2016|46	Autumn	Dublin	53.3726	-6.1591	RNA Detected	H5N1	HPAI	2016|RNA Detected	H5N1 Wild Bird Species Identification
Little Egret	Egretta garzetta	Egretta	Yes	Wildlife_Avian	Wader	12/11/2016	12	46	November	2016	2016|46	Autumn	Dublin	53.4649	-6.2014	RNA Detected	H5N1	HPAI	2016|RNA Detected	H5N1 Wild Bird Species Identification
Black-headed Gull	Chroicocephalus ridibundus	Chroicocephalus	Yes	Wildlife_Avian	Seabird	12/11/2016	12	46	November	2016	2016|46	Autumn	Dublin	53.4649	-6.2014	RNA Detected	H5N1	HPAI	2016|RNA Detected	H5N1 Wild Bird Species Identification
Mute Swan	Cygnus olor	Cygnus	No	Wildlife_Avian	Waterfowl	12/11/2016	12	46	November	2016	2016|46	Autumn	Dublin	53.4649	-6.2014	RNA Detected	H5N1	HPAI	2016|RNA Detected	H5N1 Wild Bird Species Identification
Common Pochard	Aythya ferina	Aythya	Yes	Wildlife_Avian	Waterfowl	12/11/2016	12	46	November	2016	2016|46	Autumn	Dublin	53.4649	-6.2014	RNA Detected	H5N1	HPAI	2016|RNA Detected	H5N1 Wild Bird Species Identification
Common Pochard	Aythya ferina	Aythya	Yes	Wildlife_Avian	Waterfowl	12/11/2016	12	46	November	2016	2016|46	Autumn	Dublin	53.4649	-6.2014	RNA Detected	H5N1	HPAI	2016|RNA Detected	H5N1 Wild Bird Species Identification
Common Pochard	Aythya ferina	Aythya	Yes	Wildlife_Avian	Waterfowl	12/11/2016	12	46	November	2016	2016|46	Autumn	Dublin	53.4649	-6.2014	RNA Detected	H5N1	HPAI	2016|RNA Detected	H5N1 Wild Bird Species Identification
Greater Scaup	Aythya marila	Aythya	Yes	Wildlife_Avian	Waterfowl	20/11/2016	20	48	November	2016	2016|48	Autumn	Sligo	54.4481	-8.4394	RNA Detected	H5N1	HPAI	2016|RNA Detected	H5N1 Wild Bird Species Identification
Mute Swan	Cygnus olor	Cygnus	No	Wildlife_Avian	Waterfowl	20/11/2016	20	48	November	2016	2016|48	Autumn	Sligo	54.4481	-8.4394	RNA Detected	H5N1	HPAI	2016|RNA Detected	H5N1 Wild Bird Species Identification
Mute Swan	Cygnus olor	Cygnus	No	Wildlife_Avian	Waterfowl	20/11/2016	20	48	November	2016	2016|48	Autumn	Sligo	54.4481	-8.4394	RNA Detected	H5N1	HPAI	2016|RNA Detected	H5N1 Wild Bird Species Identification
Mute Swan	Cygnus olor	Cygnus	No	Wildlife_Avian	Waterfowl	20/11/2016	20	48	November	2016	2016|48	Autumn	Sligo	54.4481	-8.4394	RNA Detected	H5N1	HPAI	2016|RNA Detected	H5N1 Wild Bird Species Identification
Whooper Swan	Cygnus cygnus	Cygnus	Yes	Wildlife_Avian	Waterfowl	20/11/2016	20	48	November	2016	2016|48	Autumn	Sligo	54.4481	-8.4394	RNA Detected	H5N1	HPAI	2016|RNA Detected	H5N1 Wild Bird Species Identification
Whooper Swan	Cygnus cygnus	Cygnus	Yes	Wildlife_Avian	Waterfowl	20/11/2016	20	48	November	2016	2016|48	Autumn	Sligo	54.4481	-8.4394	RNA Detected	H5N1	HPAI	2016|RNA Detected	H5N1 Wild Bird Species Identification
Whooper Swan	Cygnus cygnus	Cygnus	Yes	Wildlife_Avian	Waterfowl	20/11/2016	20	48	November	2016	2016|48	Autumn	Sligo	54.4481	-8.4394	RNA Detected	H5N1	HPAI	2016|RNA Detected	H5N1 Wild Bird Species Identification
Common Eider	Somateria mollissima	Somateria	Partial	Wildlife_Avian	Waterfowl	20/11/2016	20	48	November	2016	2016|48	Autumn	Sligo	54.4725	-8.4551	RNA Detected	H5N1	HPAI	2016|RNA Detected	H5N1 Wild Bird Species Identification
Common Eider	Somateria mollissima	Somateria	Partial	Wildlife_Avian	Waterfowl	20/11/2016	20	48	November	2016	2016|48	Autumn	Sligo	54.4725	-8.4551	RNA Detected	H5N1	HPAI	2016|RNA Detected	H5N1 Wild Bird Species Identification
Common Eider	Somateria mollissima	Somateria	Partial	Wildlife_Avian	Waterfowl	20/11/2016	20	48	November	2016	2016|48	Autumn	Sligo	54.4725	-8.4551	RNA Detected	H5N1	HPAI	2016|RNA Detected	H5N1 Wild Bird Species Identification
Common Eider	Somateria mollissima	Somateria	Partial	Wildlife_Avian	Waterfowl	20/11/2016	20	48	November	2016	2016|48	Autumn	Sligo	54.4725	-8.4551	RNA Detected	H5N1	HPAI	2016|RNA Detected	H5N1 Wild Bird Species Identification
Common Eider	Somateria mollissima	Somateria	Partial	Wildlife_Avian	Waterfowl	20/11/2016	20	48	November	2016	2016|48	Autumn	Sligo	54.4725	-8.4551	RNA Detected	H5N1	HPAI	2016|RNA Detected	H5N1 Wild Bird Species Identification
Greater Scaup	Aythya marila	Aythya	Yes	Wildlife_Avian	Waterfowl	23/11/2016	23	48	November	2016	2016|48	Autumn	Dublin	53.4649	-6.2014	RNA Detected	H5N1	HPAI	2016|RNA Detected	H5N1 Wild Bird Species Identification
Greater Scaup	Aythya marila	Aythya	Yes	Wildlife_Avian	Waterfowl	23/11/2016	23	48	November	2016	2016|48	Autumn	Dublin	53.4649	-6.2014	RNA Detected	H5N1	HPAI	2016|RNA Detected	H5N1 Wild Bird Species Identification
Greater Scaup	Aythya marila	Aythya	Yes	Wildlife_Avian	Waterfowl	23/11/2016	23	48	November	2016	2016|48	Autumn	Dublin	53.4649	-6.2014	RNA Detected	H5N1	HPAI	2016|RNA Detected	H5N1 Wild Bird Species Identification
Greater Scaup	Aythya marila	Aythya	Yes	Wildlife_Avian	Waterfowl	23/11/2016	23	48	November	2016	2016|48	Autumn	Dublin	53.4649	-6.2014	RNA Detected	H5N1	HPAI	2016|RNA Detected	H5N1 Wild Bird Species Identification
Greater Scaup	Aythya marila	Aythya	Yes	Wildlife_Avian	Waterfowl	23/11/2016	23	48	November	2016	2016|48	Autumn	Dublin	53.4649	-6.2014	RNA Detected	H5N1	HPAI	2016|RNA Detected	H5N1 Wild Bird Species Identification
Greater Scaup	Aythya marila	Aythya	Yes	Wildlife_Avian	Waterfowl	23/11/2016	23	48	November	2016	2016|48	Autumn	Dublin	53.4649	-6.2014	RNA Detected	H5N1	HPAI	2016|RNA Detected	H5N1 Wild Bird Species Identification
Common Buzzard	Buteo buteo	Buteo	No	Wildlife_Avian	Raptor	03/12/2016	3	49	December	2016	2016|49	Winter	Louth	53.9518	-6.3795	RNA Detected	H5N1	HPAI	2016|RNA Detected	H5N1 Wild Bird Species Identification
Common Goldeneye	Bucephala clangula	Bucephala	Yes	Wildlife_Avian	Waterfowl	03/12/2016	3	49	December	2016	2016|49	Winter	Louth	53.9518	-6.3795	RNA Detected	H5N1	HPAI	2016|RNA Detected	H5N1 Wild Bird Species Identification
Common Goldeneye	Bucephala clangula	Bucephala	Yes	Wildlife_Avian	Waterfowl	03/12/2016	3	49	December	2016	2016|49	Winter	Louth	53.9518	-6.3795	RNA Detected	H5N1	HPAI	2016|RNA Detected	H5N1 Wild Bird Species Identification
Grey Heron	Ardea cinerea	Ardea	No	Wildlife_Avian	Wader	03/12/2016	3	49	December	2016	2016|49	Winter	Louth	53.9518	-6.3795	RNA Detected	H5N1	HPAI	2016|RNA Detected	H5N1 Wild Bird Species Identification
Greylag Goose	Anser anser	Anser	Yes	Wildlife_Avian	Waterfowl	27/11/2016	27	49	November	2016	2016|49	Autumn	Wicklow	53.0791	-6.0366	RNA Detected	H5N1	HPAI	2016|RNA Detected	H5N1 Wild Bird Species Identification
Greylag Goose	Anser anser	Anser	Yes	Wildlife_Avian	Waterfowl	27/11/2016	27	49	November	2016	2016|49	Autumn	Wicklow	53.0791	-6.0366	RNA Detected	H5N1	HPAI	2016|RNA Detected	H5N1 Wild Bird Species Identification
Greylag Goose	Anser anser	Anser	Yes	Wildlife_Avian	Waterfowl	27/11/2016	27	49	November	2016	2016|49	Autumn	Wicklow	53.0791	-6.0366	RNA Detected	H5N1	HPAI	2016|RNA Detected	H5N1 Wild Bird Species Identification
Whooper Swan	Cygnus cygnus	Cygnus	Yes	Wildlife_Avian	Waterfowl	27/11/2016	27	49	November	2016	2016|49	Autumn	Wicklow	53.0791	-6.0366	RNA Detected	H5N1	HPAI	2016|RNA Detected	H5N1 Wild Bird Species Identification
Whooper Swan	Cygnus cygnus	Cygnus	Yes	Wildlife_Avian	Waterfowl	27/11/2016	27	49	November	2016	2016|49	Autumn	Wicklow	53.0791	-6.0366	RNA Detected	H5N1	HPAI	2016|RNA Detected	H5N1 Wild Bird Species Identification
Peregrine Falcon	Falco peregrinus	Falco	Yes	Wildlife_Avian	Raptor	28/11/2016	28	49	November	2016	2016|49	Autumn	Dublin	53.4993	-6.1642	RNA Detected	H5N1	HPAI	2016|RNA Detected	H5N1 Wild Bird Species Identification
Little Egret	Egretta garzetta	Egretta	Yes	Wildlife_Avian	Wader	24/01/2016	24	5	January	2016	2016|5	Winter	Dublin	53.501	-6.1794	RNA Detected	H5N1	HPAI	2016|RNA Detected	H5N1 Wild Bird Species Identification
Little Egret	Egretta garzetta	Egretta	Yes	Wildlife_Avian	Wader	24/01/2016	24	5	January	2016	2016|5	Winter	Dublin	53.501	-6.1794	RNA Detected	H5N1	HPAI	2016|RNA Detected	H5N1 Wild Bird Species Identification
Common Buzzard	Buteo buteo	Buteo	No	Wildlife_Avian	Raptor	24/01/2016	24	5	January	2016	2016|5	Winter	Dublin	53.501	-6.1794	RNA Detected	H5N1	HPAI	2016|RNA Detected	H5N1 Wild Bird Species Identification
Little Egret	Egretta garzetta	Egretta	Yes	Wildlife_Avian	Wader	25/01/2016	25	5	January	2016	2016|5	Winter	Dublin	53.501	-6.1794	RNA Detected	H5N1	HPAI	2016|RNA Detected	H5N1 Wild Bird Species Identification
Little Egret	Egretta garzetta	Egretta	Yes	Wildlife_Avian	Wader	11/12/2016	11	51	December	2016	2016|51	Winter	Wexford	52.2962	-6.3988	RNA Detected	H5N1	HPAI	2016|RNA Detected	H5N1 Wild Bird Species Identification
Common Buzzard	Buteo buteo	Buteo	No	Wildlife_Avian	Raptor	11/12/2016	11	51	December	2016	2016|51	Winter	Dublin	53.4993	-6.1642	RNA Detected	H5N1	HPAI	2016|RNA Detected	H5N1 Wild Bird Species Identification
Common Buzzard	Buteo buteo	Buteo	No	Wildlife_Avian	Raptor	11/12/2016	11	51	December	2016	2016|51	Winter	Dublin	53.4993	-6.1642	RNA Detected	H5N1	HPAI	2016|RNA Detected	H5N1 Wild Bird Species Identification
Pink-footed Goose	Anser brachyrhynchus	Anser	Yes	Wildlife_Avian	Waterfowl	13/12/2016	13	51	December	2016	2016|51	Winter	Wexford	52.3565	-6.4217	RNA Detected	H5N1	HPAI	2016|RNA Detected	H5N1 Wild Bird Species Identification
Little Egret	Egretta garzetta	Egretta	Yes	Wildlife_Avian	Wader	14/12/2016	14	51	December	2016	2016|51	Winter	Wexford	52.1954	-6.4572	RNA Detected	H5N1	HPAI	2016|RNA Detected	H5N1 Wild Bird Species Identification
Black-headed Gull	Chroicocephalus ridibundus	Chroicocephalus	Yes	Wildlife_Avian	Seabird	15/12/2016	15	51	December	2016	2016|51	Winter	Wexford	52.2225	-6.9355	RNA Detected	H5N1	HPAI	2016|RNA Detected	H5N1 Wild Bird Species Identification
Common Eider	Somateria mollissima	Somateria	Partial	Wildlife_Avian	Waterfowl	17/12/2016	17	51	December	2016	2016|51	Winter	Wexford	52.1717	-6.591	RNA Detected	H5N1	HPAI	2016|RNA Detected	H5N1 Wild Bird Species Identification
Whooper Swan	Cygnus cygnus	Cygnus	Yes	Wildlife_Avian	Waterfowl	18/12/2016	18	52	December	2016	2016|52	Winter	Wexford	52.3565	-6.4217	RNA Detected	H5N1	HPAI	2016|RNA Detected	H5N1 Wild Bird Species Identification
Fieldfare	Turdus pilaris	Turdus	Yes	Wildlife_Avian	Passerine	18/12/2016	18	52	December	2016	2016|52	Winter	Dublin	53.4933	-6.1809	RNA Detected	H5N1	HPAI	2016|RNA Detected	H5N1 Wild Bird Species Identification
Fieldfare	Turdus pilaris	Turdus	Yes	Wildlife_Avian	Passerine	18/12/2016	18	52	December	2016	2016|52	Winter	Dublin	53.4933	-6.1809	RNA Detected	H5N1	HPAI	2016|RNA Detected	H5N1 Wild Bird Species Identification
Fieldfare	Turdus pilaris	Turdus	Yes	Wildlife_Avian	Passerine	18/12/2016	18	52	December	2016	2016|52	Winter	Dublin	53.4933	-6.1809	RNA Detected	H5N1	HPAI	2016|RNA Detected	H5N1 Wild Bird Species Identification
Fieldfare	Turdus pilaris	Turdus	Yes	Wildlife_Avian	Passerine	18/12/2016	18	52	December	2016	2016|52	Winter	Dublin	53.4933	-6.1809	RNA Detected	H5N1	HPAI	2016|RNA Detected	H5N1 Wild Bird Species Identification
Fieldfare	Turdus pilaris	Turdus	Yes	Wildlife_Avian	Passerine	18/12/2016	18	52	December	2016	2016|52	Winter	Dublin	53.4933	-6.1809	RNA Detected	H5N1	HPAI	2016|RNA Detected	H5N1 Wild Bird Species Identification
Fieldfare	Turdus pilaris	Turdus	Yes	Wildlife_Avian	Passerine	18/12/2016	18	52	December	2016	2016|52	Winter	Dublin	53.4933	-6.1809	RNA Detected	H5N1	HPAI	2016|RNA Detected	H5N1 Wild Bird Species Identification
Fieldfare	Turdus pilaris	Turdus	Yes	Wildlife_Avian	Passerine	18/12/2016	18	52	December	2016	2016|52	Winter	Dublin	53.4933	-6.1809	RNA Detected	H5N1	HPAI	2016|RNA Detected	H5N1 Wild Bird Species Identification
Fieldfare	Turdus pilaris	Turdus	Yes	Wildlife_Avian	Passerine	18/12/2016	18	52	December	2016	2016|52	Winter	Dublin	53.4933	-6.1809	RNA Detected	H5N1	HPAI	2016|RNA Detected	H5N1 Wild Bird Species Identification
Peregrine Falcon	Falco peregrinus	Falco	Yes	Wildlife_Avian	Raptor	18/12/2016	18	52	December	2016	2016|52	Winter	Dublin	53.4933	-6.1809	RNA Detected	H5N1	HPAI	2016|RNA Detected	H5N1 Wild Bird Species Identification
Peregrine Falcon	Falco peregrinus	Falco	Yes	Wildlife_Avian	Raptor	18/12/2016	18	52	December	2016	2016|52	Winter	Dublin	53.4933	-6.1809	RNA Detected	H5N1	HPAI	2016|RNA Detected	H5N1 Wild Bird Species Identification
Peregrine Falcon	Falco peregrinus	Falco	Yes	Wildlife_Avian	Raptor	18/12/2016	18	52	December	2016	2016|52	Winter	Dublin	53.4933	-6.1809	RNA Detected	H5N1	HPAI	2016|RNA Detected	H5N1 Wild Bird Species Identification
Peregrine Falcon	Falco peregrinus	Falco	Yes	Wildlife_Avian	Raptor	18/12/2016	18	52	December	2016	2016|52	Winter	Dublin	53.4933	-6.1809	RNA Detected	H5N1	HPAI	2016|RNA Detected	H5N1 Wild Bird Species Identification
Peregrine Falcon	Falco peregrinus	Falco	Yes	Wildlife_Avian	Raptor	18/12/2016	18	52	December	2016	2016|52	Winter	Dublin	53.4933	-6.1809	RNA Detected	H5N1	HPAI	2016|RNA Detected	H5N1 Wild Bird Species Identification
Brant	Branta bernicla	Branta	Yes	Wildlife_Avian	Waterfowl	27/12/2016	27	53	December	2016	2016|53	Winter	Waterford	52.0825	-7.6231	RNA Detected	H5N1	HPAI	2016|RNA Detected	H5N1 Wild Bird Species Identification
Brant	Branta bernicla	Branta	Yes	Wildlife_Avian	Waterfowl	28/12/2016	28	53	December	2016	2016|53	Winter	Waterford	52.0825	-7.6231	RNA Detected	H5N1	HPAI	2016|RNA Detected	H5N1 Wild Bird Species Identification
Brant	Branta bernicla	Branta	Yes	Wildlife_Avian	Waterfowl	28/12/2016	28	53	December	2016	2016|53	Winter	Waterford	52.0825	-7.6231	RNA Detected	H5N1	HPAI	2016|RNA Detected	H5N1 Wild Bird Species Identification
Fieldfare	Turdus pilaris	Turdus	Yes	Wildlife_Avian	Passerine	29/12/2016	29	53	December	2016	2016|53	Winter	Dublin	53.2917	-6.1833	RNA Detected	H5N1	HPAI	2016|RNA Detected	H5N1 Wild Bird Species Identification
Little Egret	Egretta garzetta	Egretta	Yes	Wildlife_Avian	Wader	04/02/2016	4	6	February	2016	2016|6	Winter	Dublin	53.4649	-6.2014	RNA Detected	H5N1	HPAI	2016|RNA Detected	H5N1 Wild Bird Species Identification
Green-winged Teal	Anas crecca	Anas	Yes	Wildlife_Avian	Waterfowl	05/02/2016	5	6	February	2016	2016|6	Winter	Dublin	53.4993	-6.1642	RNA Detected	H5N1	HPAI	2016|RNA Detected	H5N1 Wild Bird Species Identification
Peregrine Falcon	Falco peregrinus	Falco	Yes	Wildlife_Avian	Raptor	11/02/2016	11	7	February	2016	2016|7	Winter	Dublin	53.4993	-6.1642	RNA Detected	H5N1	HPAI	2016|RNA Detected	H5N1 Wild Bird Species Identification
Peregrine Falcon	Falco peregrinus	Falco	Yes	Wildlife_Avian	Raptor	11/02/2016	11	7	February	2016	2016|7	Winter	Dublin	53.4993	-6.1642	RNA Detected	H5N1	HPAI	2016|RNA Detected	H5N1 Wild Bird Species Identification
Peregrine Falcon	Falco peregrinus	Falco	Yes	Wildlife_Avian	Raptor	11/02/2016	11	7	February	2016	2016|7	Winter	Dublin	53.4993	-6.1642	RNA Detected	H5N1	HPAI	2016|RNA Detected	H5N1 Wild Bird Species Identification
Peregrine Falcon	Falco peregrinus	Falco	Yes	Wildlife_Avian	Raptor	11/02/2016	11	7	February	2016	2016|7	Winter	Dublin	53.4993	-6.1642	RNA Detected	H5N1	HPAI	2016|RNA Detected	H5N1 Wild Bird Species Identification
Peregrine Falcon	Falco peregrinus	Falco	Yes	Wildlife_Avian	Raptor	11/02/2016	11	7	February	2016	2016|7	Winter	Dublin	53.4993	-6.1642	RNA Detected	H5N1	HPAI	2016|RNA Detected	H5N1 Wild Bird Species Identification
Peregrine Falcon	Falco peregrinus	Falco	Yes	Wildlife_Avian	Raptor	11/02/2016	11	7	February	2016	2016|7	Winter	Dublin	53.4993	-6.1642	RNA Detected	H5N1	HPAI	2016|RNA Detected	H5N1 Wild Bird Species Identification
Peregrine Falcon	Falco peregrinus	Falco	Yes	Wildlife_Avian	Raptor	11/02/2016	11	7	February	2016	2016|7	Winter	Dublin	53.4993	-6.1642	RNA Detected	H5N1	HPAI	2016|RNA Detected	H5N1 Wild Bird Species Identification
Peregrine Falcon	Falco peregrinus	Falco	Yes	Wildlife_Avian	Raptor	11/02/2016	11	7	February	2016	2016|7	Winter	Dublin	53.4993	-6.1642	RNA Detected	H5N1	HPAI	2016|RNA Detected	H5N1 Wild Bird Species Identification
Greylag Goose	Anser anser	Anser	Yes	Wildlife_Avian	Waterfowl	13/02/2016	13	7	February	2016	2016|7	Winter	Wexford	52.3565	-6.4217	RNA Detected	H5N1	HPAI	2016|RNA Detected	H5N1 Wild Bird Species Identification
Great Black-backed Gull	Larus marinus	Larus	Partial	Wildlife_Avian	Seabird	15/02/2016	15	8	February	2016	2016|8	Winter	Dublin	53.5032	-6.137	RNA Detected	H5N1	HPAI	2016|RNA Detected	H5N1 Wild Bird Species Identification
Great Black-backed Gull	Larus marinus	Larus	Partial	Wildlife_Avian	Seabird	15/02/2016	15	8	February	2016	2016|8	Winter	Dublin	53.5032	-6.137	RNA Detected	H5N1	HPAI	2016|RNA Detected	H5N1 Wild Bird Species Identification
Mew Gull	Larus canus	Larus	Yes	Wildlife_Avian	Seabird	15/02/2016	15	8	February	2016	2016|8	Winter	Dublin	53.5032	-6.137	RNA Detected	H5N1	HPAI	2016|RNA Detected	H5N1 Wild Bird Species Identification
Mew Gull	Larus canus	Larus	Yes	Wildlife_Avian	Seabird	15/02/2016	15	8	February	2016	2016|8	Winter	Dublin	53.5032	-6.137	RNA Detected	H5N1	HPAI	2016|RNA Detected	H5N1 Wild Bird Species Identification
Black-headed Gull	Chroicocephalus ridibundus	Chroicocephalus	Yes	Wildlife_Avian	Seabird	17/02/2016	17	8	February	2016	2016|8	Winter	Dublin	53.3694	-6.1482	RNA Detected	H5N1	HPAI	2016|RNA Detected	H5N1 Wild Bird Species Identification
Great Crested Grebe	Podiceps cristatus	Podiceps	Yes	Wildlife_Avian	Waterfowl	17/02/2016	17	8	February	2016	2016|8	Winter	Dublin	53.3694	-6.1482	RNA Detected	H5N1	HPAI	2016|RNA Detected	H5N1 Wild Bird Species Identification
Mew Gull	Larus canus	Larus	Yes	Wildlife_Avian	Seabird	17/02/2016	17	8	February	2016	2016|8	Winter	Dublin	53.3694	-6.1482	RNA Detected	H5N1	HPAI	2016|RNA Detected	H5N1 Wild Bird Species Identification
Common Buzzard	Buteo buteo	Buteo	No	Wildlife_Avian	Raptor	17/02/2016	17	8	February	2016	2016|8	Winter	Dublin	53.501	-6.1794	RNA Detected	H5N1	HPAI	2016|RNA Detected	H5N1 Wild Bird Species Identification
Common Buzzard	Buteo buteo	Buteo	No	Wildlife_Avian	Raptor	17/02/2016	17	8	February	2016	2016|8	Winter	Dublin	53.501	-6.1794	RNA Detected	H5N1	HPAI	2016|RNA Detected	H5N1 Wild Bird Species Identification
Little Grebe	Tachybaptus ruficollis	Tachybaptus	Yes	Wildlife_Avian	Waterfowl	17/02/2016	17	8	February	2016	2016|8	Winter	Dublin	53.501	-6.1794	RNA Detected	H5N1	HPAI	2016|RNA Detected	H5N1 Wild Bird Species Identification
Peregrine Falcon	Falco peregrinus	Falco	Yes	Wildlife_Avian	Raptor	17/02/2016	17	8	February	2016	2016|8	Winter	Dublin	53.501	-6.1794	RNA Detected	H5N1	HPAI	2016|RNA Detected	H5N1 Wild Bird Species Identification
Black-headed Gull	Chroicocephalus ridibundus	Chroicocephalus	Yes	Wildlife_Avian	Seabird	18/02/2016	18	8	February	2016	2016|8	Winter	Dublin	53.2947	-6.1275	RNA Detected	H5N1	HPAI	2016|RNA Detected	H5N1 Wild Bird Species Identification
Black-headed Gull	Chroicocephalus ridibundus	Chroicocephalus	Yes	Wildlife_Avian	Seabird	18/02/2016	18	8	February	2016	2016|8	Winter	Dublin	53.2947	-6.1275	RNA Detected	H5N1	HPAI	2016|RNA Detected	H5N1 Wild Bird Species Identification
Great Crested Grebe	Podiceps cristatus	Podiceps	Yes	Wildlife_Avian	Waterfowl	19/02/2016	19	8	February	2016	2016|8	Winter	Dublin	53.4649	-6.2014	RNA Detected	H5N1	HPAI	2016|RNA Detected	H5N1 Wild Bird Species Identification
Little Egret	Egretta garzetta	Egretta	Yes	Wildlife_Avian	Wader	19/02/2016	19	8	February	2016	2016|8	Winter	Dublin	53.4649	-6.2014	RNA Detected	H5N1	HPAI	2016|RNA Detected	H5N1 Wild Bird Species Identification
Little Egret	Egretta garzetta	Egretta	Yes	Wildlife_Avian	Wader	19/02/2016	19	8	February	2016	2016|8	Winter	Dublin	53.4649	-6.2014	RNA Detected	H5N1	HPAI	2016|RNA Detected	H5N1 Wild Bird Species Identification
Little Egret	Egretta garzetta	Egretta	Yes	Wildlife_Avian	Wader	19/02/2016	19	8	February	2016	2016|8	Winter	Dublin	53.4649	-6.2014	RNA Detected	H5N1	HPAI	2016|RNA Detected	H5N1 Wild Bird Species Identification
Little Egret	Egretta garzetta	Egretta	Yes	Wildlife_Avian	Wader	19/02/2016	19	8	February	2016	2016|8	Winter	Dublin	53.4649	-6.2014	RNA Detected	H5N1	HPAI	2016|RNA Detected	H5N1 Wild Bird Species Identification
Grey Heron	Ardea cinerea	Ardea	No	Wildlife_Avian	Wader	08/03/2017	8	10	March	2017	2017|10	Spring	Wicklow	52.8572	-6.214	RNA Detected	H5N1	HPAI	2017|RNA Detected	H5N1 Wild Bird Species Identification
Grey Heron	Ardea cinerea	Ardea	No	Wildlife_Avian	Wader	11/03/2017	11	10	March	2017	2017|10	Spring	Wicklow	52.8572	-6.214	RNA Detected	H5N1	HPAI	2017|RNA Detected	H5N1 Wild Bird Species Identification
Black-headed Gull	Chroicocephalus ridibundus	Chroicocephalus	Yes	Wildlife_Avian	Seabird	02/04/2017	2	14	April	2017	2017|14	Spring	Wexford	52.3435	-6.4541	RNA Detected	H5N1	HPAI	2017|RNA Detected	H5N1 Wild Bird Species Identification
Great Black-backed Gull	Larus marinus	Larus	Partial	Wildlife_Avian	Seabird	02/04/2017	2	14	April	2017	2017|14	Spring	Wexford	52.3435	-6.4541	RNA Detected	H5N1	HPAI	2017|RNA Detected	H5N1 Wild Bird Species Identification
Mallard	Anas platyrhynchos	Anas	No	Wildlife_Avian	Waterfowl	02/04/2017	2	14	April	2017	2017|14	Spring	Wicklow	53.0064	-6.3446	RNA Detected	H5N1	HPAI	2017|RNA Detected	H5N1 Wild Bird Species Identification
Mallard	Anas platyrhynchos	Anas	No	Wildlife_Avian	Waterfowl	02/04/2017	2	14	April	2017	2017|14	Spring	Wicklow	53.0064	-6.3446	RNA Detected	H5N1	HPAI	2017|RNA Detected	H5N1 Wild Bird Species Identification
Mute Swan	Cygnus olor	Cygnus	No	Wildlife_Avian	Waterfowl	04/04/2017	4	14	April	2017	2017|14	Spring	Wexford	52.1954	-6.4572	RNA Detected	H5N1	HPAI	2017|RNA Detected	H5N1 Wild Bird Species Identification
Whooper Swan	Cygnus cygnus	Cygnus	Yes	Wildlife_Avian	Waterfowl	04/04/2017	4	14	April	2017	2017|14	Spring	Wexford	52.2092	-6.3835	RNA Detected	H5N1	HPAI	2017|RNA Detected	H5N1 Wild Bird Species Identification
Brant	Branta bernicla	Branta	Yes	Wildlife_Avian	Waterfowl	04/04/2017	4	14	April	2017	2017|14	Spring	Wexford	52.2092	-6.3835	RNA Detected	H5N1	HPAI	2017|RNA Detected	H5N1 Wild Bird Species Identification
Grey Heron	Ardea cinerea	Ardea	No	Wildlife_Avian	Wader	04/04/2017	4	14	April	2017	2017|14	Spring	Wexford	52.2092	-6.3835	RNA Detected	H5N1	HPAI	2017|RNA Detected	H5N1 Wild Bird Species Identification
Mute Swan	Cygnus olor	Cygnus	No	Wildlife_Avian	Waterfowl	04/04/2017	4	14	April	2017	2017|14	Spring	Wexford	52.2092	-6.3835	RNA Detected	H5N1	HPAI	2017|RNA Detected	H5N1 Wild Bird Species Identification
Tufted Duck	Aythya fuligula	Aythya	Yes	Wildlife_Avian	Waterfowl	04/04/2017	4	14	April	2017	2017|14	Spring	Wexford	52.2092	-6.3835	RNA Detected	H5N1	HPAI	2017|RNA Detected	H5N1 Wild Bird Species Identification
Mallard	Anas platyrhynchos	Anas	No	Wildlife_Avian	Waterfowl	05/04/2017	5	14	April	2017	2017|14	Spring	Kerry	51.9847	-9.5646	RNA Detected	H5N1	HPAI	2017|RNA Detected	H5N1 Wild Bird Species Identification
Great Black-backed Gull	Larus marinus	Larus	Partial	Wildlife_Avian	Seabird	06/05/2017	6	18	May	2017	2017|18	Spring	Wexford	52.1173	-6.6151	RNA Detected	H5N1	HPAI	2017|RNA Detected	H5N1 Wild Bird Species Identification
Great Black-backed Gull	Larus marinus	Larus	Partial	Wildlife_Avian	Seabird	06/05/2017	6	18	May	2017	2017|18	Spring	Wexford	52.1173	-6.6151	RNA Detected	H5N1	HPAI	2017|RNA Detected	H5N1 Wild Bird Species Identification
White-tailed Eagle	Haliaeetus albicilla	Haliaeetus	Yes	Wildlife_Avian	Raptor	08/05/2017	8	19	May	2017	2017|19	Spring	Clare	52.9263	-8.4198	RNA Detected	H5N1	HPAI	2017|RNA Detected	H5N1 Wild Bird Species Identification
Black-headed Gull	Chroicocephalus ridibundus	Chroicocephalus	Yes	Wildlife_Avian	Seabird	09/05/2017	9	19	May	2017	2017|19	Spring	Galway	53.276	-9.0371	RNA Detected	H5N1	HPAI	2017|RNA Detected	H5N1 Wild Bird Species Identification
Black-headed Gull	Chroicocephalus ridibundus	Chroicocephalus	Yes	Wildlife_Avian	Seabird	09/05/2017	9	19	May	2017	2017|19	Spring	Galway	53.276	-9.0371	RNA Detected	H5N1	HPAI	2017|RNA Detected	H5N1 Wild Bird Species Identification
Grey Heron	Ardea cinerea	Ardea	No	Wildlife_Avian	Wader	10/05/2017	10	19	May	2017	2017|19	Spring	Galway	53.269	-9.0161	RNA Detected	H5N1	HPAI	2017|RNA Detected	H5N1 Wild Bird Species Identification
Grey Heron	Ardea cinerea	Ardea	No	Wildlife_Avian	Wader	10/05/2017	10	19	May	2017	2017|19	Spring	Galway	53.269	-9.0161	RNA Detected	H5N1	HPAI	2017|RNA Detected	H5N1 Wild Bird Species Identification
Little Egret	Egretta garzetta	Egretta	Yes	Wildlife_Avian	Wader	10/05/2017	10	19	May	2017	2017|19	Spring	Dublin	53.3565	-6.1733	RNA Detected	H5N1	HPAI	2017|RNA Detected	H5N1 Wild Bird Species Identification
Eurasian Magpie	Pica pica	Pica	No	Wildlife_Avian	Passerine	10/05/2017	10	19	May	2017	2017|19	Spring	Dublin	53.3722	-6.1725	RNA Detected	H5N1	HPAI	2017|RNA Detected	H5N1 Wild Bird Species Identification
Black-headed Gull	Chroicocephalus ridibundus	Chroicocephalus	Yes	Wildlife_Avian	Seabird	11/05/2017	11	19	May	2017	2017|19	Spring	Galway	53.2695	-9.0535	RNA Detected	H5N1	HPAI	2017|RNA Detected	H5N1 Wild Bird Species Identification
Eurasian Magpie	Pica pica	Pica	No	Wildlife_Avian	Passerine	11/05/2017	11	19	May	2017	2017|19	Spring	Dublin	53.3444	-6.2569	RNA Detected	H5N1	HPAI	2017|RNA Detected	H5N1 Wild Bird Species Identification
Common Eider	Somateria mollissima	Somateria	Partial	Wildlife_Avian	Waterfowl	12/05/2017	12	19	May	2017	2017|19	Spring	Dublin	53.4906	-6.0192	RNA Detected	H5N1	HPAI	2017|RNA Detected	H5N1 Wild Bird Species Identification
Common Eider	Somateria mollissima	Somateria	Partial	Wildlife_Avian	Waterfowl	12/05/2017	12	19	May	2017	2017|19	Spring	Donegal	55.2662	-8.2224	RNA Detected	H5N1	HPAI	2017|RNA Detected	H5N1 Wild Bird Species Identification
Common Eider	Somateria mollissima	Somateria	Partial	Wildlife_Avian	Waterfowl	12/05/2017	12	19	May	2017	2017|19	Spring	Donegal	55.2662	-8.2224	RNA Detected	H5N1	HPAI	2017|RNA Detected	H5N1 Wild Bird Species Identification
Common Shelduck	Tadorna tadorna	Tadorna	Partial	Wildlife_Avian	Waterfowl	13/05/2017	13	19	May	2017	2017|19	Spring	Dublin	53.3565	-6.1733	RNA Detected	H5N1	HPAI	2017|RNA Detected	H5N1 Wild Bird Species Identification
Eurasian Magpie	Pica pica	Pica	No	Wildlife_Avian	Passerine	20/05/2017	20	20	May	2017	2017|20	Spring	Dublin	53.3378	-6.2589	RNA Detected	H5N1	HPAI	2017|RNA Detected	H5N1 Wild Bird Species Identification
Mute Swan	Cygnus olor	Cygnus	No	Wildlife_Avian	Waterfowl	20/05/2017	20	20	May	2017	2017|20	Spring	Galway	53.4554	-9.3301	RNA Detected	H5N1	HPAI	2017|RNA Detected	H5N1 Wild Bird Species Identification
Tufted Duck	Aythya fuligula	Aythya	Yes	Wildlife_Avian	Waterfowl	25/05/2017	25	21	May	2017	2017|21	Spring	Dublin	53.3378	-6.2589	RNA Detected	H5N1	HPAI	2017|RNA Detected	H5N1 Wild Bird Species Identification
Tufted Duck	Aythya fuligula	Aythya	Yes	Wildlife_Avian	Waterfowl	25/05/2017	25	21	May	2017	2017|21	Spring	Dublin	53.3378	-6.2589	RNA Detected	H5N1	HPAI	2017|RNA Detected	H5N1 Wild Bird Species Identification
Mallard	Anas platyrhynchos	Anas	No	Wildlife_Avian	Waterfowl	26/05/2017	26	21	May	2017	2017|21	Spring	Dublin	53.3378	-6.2589	RNA Detected	H5N1	HPAI	2017|RNA Detected	H5N1 Wild Bird Species Identification
Mallard	Anas platyrhynchos	Anas	No	Wildlife_Avian	Waterfowl	26/05/2017	26	21	May	2017	2017|21	Spring	Dublin	53.3378	-6.2589	RNA Detected	H5N1	HPAI	2017|RNA Detected	H5N1 Wild Bird Species Identification
Tufted Duck	Aythya fuligula	Aythya	Yes	Wildlife_Avian	Waterfowl	26/05/2017	26	21	May	2017	2017|21	Spring	Dublin	53.3378	-6.2589	RNA Detected	H5N1	HPAI	2017|RNA Detected	H5N1 Wild Bird Species Identification
Tufted Duck	Aythya fuligula	Aythya	Yes	Wildlife_Avian	Waterfowl	01/06/2017	1	22	June	2017	2017|22	Summer	Dublin	53.3271	-6.2352	RNA Detected	H5N1	HPAI	2017|RNA Detected	H5N1 Wild Bird Species Identification
Tufted Duck	Aythya fuligula	Aythya	Yes	Wildlife_Avian	Waterfowl	01/06/2017	1	22	June	2017	2017|22	Summer	Dublin	53.3271	-6.2352	RNA Detected	H5N1	HPAI	2017|RNA Detected	H5N1 Wild Bird Species Identification
Great Black-backed Gull	Larus marinus	Larus	Partial	Wildlife_Avian	Seabird	02/06/2017	2	22	June	2017	2017|22	Summer	Dublin	53.3355	-6.1989	RNA Detected	H5N1	HPAI	2017|RNA Detected	H5N1 Wild Bird Species Identification
Grey Heron	Ardea cinerea	Ardea	No	Wildlife_Avian	Wader	29/05/2017	29	22	May	2017	2017|22	Spring	Dublin	53.3694	-6.1482	RNA Detected	H5N1	HPAI	2017|RNA Detected	H5N1 Wild Bird Species Identification
Little Egret	Egretta garzetta	Egretta	Yes	Wildlife_Avian	Wader	29/05/2017	29	22	May	2017	2017|22	Spring	Dublin	53.3694	-6.1482	RNA Detected	H5N1	HPAI	2017|RNA Detected	H5N1 Wild Bird Species Identification
Eurasian Magpie	Pica pica	Pica	No	Wildlife_Avian	Passerine	29/05/2017	29	22	May	2017	2017|22	Spring	Dublin	53.3714	-6.1811	RNA Detected	H5N1	HPAI	2017|RNA Detected	H5N1 Wild Bird Species Identification
Black-headed Gull	Chroicocephalus ridibundus	Chroicocephalus	Yes	Wildlife_Avian	Seabird	29/05/2017	29	22	May	2017	2017|22	Spring	Dublin	53.3726	-6.165	RNA Detected	H5N1	HPAI	2017|RNA Detected	H5N1 Wild Bird Species Identification
Common Buzzard	Buteo buteo	Buteo	No	Wildlife_Avian	Raptor	04/06/2017	4	23	June	2017	2017|23	Summer	Cork	51.4396	-9.4929	RNA Detected	H5N1	HPAI	2017|RNA Detected	H5N1 Wild Bird Species Identification
Common Shelduck	Tadorna tadorna	Tadorna	Partial	Wildlife_Avian	Waterfowl	04/06/2017	4	23	June	2017	2017|23	Summer	Cork	51.4396	-9.4929	RNA Detected	H5N1	HPAI	2017|RNA Detected	H5N1 Wild Bird Species Identification
Black-headed Gull	Chroicocephalus ridibundus	Chroicocephalus	Yes	Wildlife_Avian	Seabird	04/06/2017	4	23	June	2017	2017|23	Summer	Galway	53.2699	-9.0553	RNA Detected	H5N1	HPAI	2017|RNA Detected	H5N1 Wild Bird Species Identification
Grey Heron	Ardea cinerea	Ardea	No	Wildlife_Avian	Wader	04/06/2017	4	23	June	2017	2017|23	Summer	Galway	53.2699	-9.0553	RNA Detected	H5N1	HPAI	2017|RNA Detected	H5N1 Wild Bird Species Identification
Grey Heron	Ardea cinerea	Ardea	No	Wildlife_Avian	Wader	06/06/2017	6	23	June	2017	2017|23	Summer	Clare	53.1192	-9.1532	RNA Detected	H5N1	HPAI	2017|RNA Detected	H5N1 Wild Bird Species Identification
Mute Swan	Cygnus olor	Cygnus	No	Wildlife_Avian	Waterfowl	07/06/2017	7	23	June	2017	2017|23	Summer	Clare	52.9296	-8.4281	RNA Detected	H5N1	HPAI	2017|RNA Detected	H5N1 Wild Bird Species Identification
White-tailed Eagle	Haliaeetus albicilla	Haliaeetus	Yes	Wildlife_Avian	Raptor	07/06/2017	7	23	June	2017	2017|23	Summer	Clare	52.9296	-8.4281	RNA Detected	H5N1	HPAI	2017|RNA Detected	H5N1 Wild Bird Species Identification
Grey Heron	Ardea cinerea	Ardea	No	Wildlife_Avian	Wader	08/06/2017	8	23	June	2017	2017|23	Summer	Tipperary	52.374	-7.9268	RNA Detected	H5N1	HPAI	2017|RNA Detected	H5N1 Wild Bird Species Identification
Mute Swan	Cygnus olor	Cygnus	No	Wildlife_Avian	Waterfowl	08/06/2017	8	23	June	2017	2017|23	Summer	Limerick	52.5191	-8.5309	RNA Detected	H5N1	HPAI	2017|RNA Detected	H5N1 Wild Bird Species Identification
Common Buzzard	Buteo buteo	Buteo	No	Wildlife_Avian	Raptor	08/06/2017	8	23	June	2017	2017|23	Summer	Wicklow	52.8572	-6.214	RNA Detected	H5N1	HPAI	2017|RNA Detected	H5N1 Wild Bird Species Identification
Great Black-backed Gull	Larus marinus	Larus	Partial	Wildlife_Avian	Seabird	10/06/2017	10	23	June	2017	2017|23	Summer	Kerry	52.1422	-10.2877	RNA Detected	H5N1	HPAI	2017|RNA Detected	H5N1 Wild Bird Species Identification
Great Black-backed Gull	Larus marinus	Larus	Partial	Wildlife_Avian	Seabird	10/06/2017	10	23	June	2017	2017|23	Summer	Kerry	52.1422	-10.2877	RNA Detected	H5N1	HPAI	2017|RNA Detected	H5N1 Wild Bird Species Identification
Common Buzzard	Buteo buteo	Buteo	No	Wildlife_Avian	Raptor	11/06/2017	11	24	June	2017	2017|24	Summer	Limerick	52.5191	-8.5309	RNA Detected	H5N1	HPAI	2017|RNA Detected	H5N1 Wild Bird Species Identification
Greylag Goose	Anser anser	Anser	Yes	Wildlife_Avian	Waterfowl	11/06/2017	11	24	June	2017	2017|24	Summer	Limerick	52.5191	-8.5309	RNA Detected	H5N1	HPAI	2017|RNA Detected	H5N1 Wild Bird Species Identification
Great Black-backed Gull	Larus marinus	Larus	Partial	Wildlife_Avian	Seabird	13/06/2017	13	24	June	2017	2017|24	Summer	Clare	52.9715	-9.4292	RNA Detected	H5N1	HPAI	2017|RNA Detected	H5N1 Wild Bird Species Identification
Little Egret	Egretta garzetta	Egretta	Yes	Wildlife_Avian	Wader	13/06/2017	13	24	June	2017	2017|24	Summer	Clare	53.1391	-9.1029	RNA Detected	H5N1	HPAI	2017|RNA Detected	H5N1 Wild Bird Species Identification
Black-headed Gull	Chroicocephalus ridibundus	Chroicocephalus	Yes	Wildlife_Avian	Seabird	13/06/2017	13	24	June	2017	2017|24	Summer	Galway	53.2673	-9.0422	RNA Detected	H5N1	HPAI	2017|RNA Detected	H5N1 Wild Bird Species Identification
Mute Swan	Cygnus olor	Cygnus	No	Wildlife_Avian	Waterfowl	13/06/2017	13	24	June	2017	2017|24	Summer	Galway	53.2673	-9.0422	RNA Detected	H5N1	HPAI	2017|RNA Detected	H5N1 Wild Bird Species Identification
Grey Heron	Ardea cinerea	Ardea	No	Wildlife_Avian	Wader	14/06/2017	14	24	June	2017	2017|24	Summer	Limerick	52.6616	-8.6455	RNA Detected	H5N1	HPAI	2017|RNA Detected	H5N1 Wild Bird Species Identification
Tufted Duck	Aythya fuligula	Aythya	Yes	Wildlife_Avian	Waterfowl	14/06/2017	14	24	June	2017	2017|24	Summer	Limerick	52.6616	-8.6455	RNA Detected	H5N1	HPAI	2017|RNA Detected	H5N1 Wild Bird Species Identification
Mute Swan	Cygnus olor	Cygnus	No	Wildlife_Avian	Waterfowl	14/06/2017	14	24	June	2017	2017|24	Summer	Galway	53.5345	-9.2846	RNA Detected	H5N1	HPAI	2017|RNA Detected	H5N1 Wild Bird Species Identification
Mute Swan	Cygnus olor	Cygnus	No	Wildlife_Avian	Waterfowl	14/06/2017	14	24	June	2017	2017|24	Summer	Galway	53.5345	-9.2846	RNA Detected	H5N1	HPAI	2017|RNA Detected	H5N1 Wild Bird Species Identification
Mute Swan	Cygnus olor	Cygnus	No	Wildlife_Avian	Waterfowl	15/06/2017	15	24	June	2017	2017|24	Summer	Clare	52.9295	-8.4285	RNA Detected	H5N1	HPAI	2017|RNA Detected	H5N1 Wild Bird Species Identification
Mute Swan	Cygnus olor	Cygnus	No	Wildlife_Avian	Waterfowl	15/06/2017	15	24	June	2017	2017|24	Summer	Clare	52.9295	-8.4285	RNA Detected	H5N1	HPAI	2017|RNA Detected	H5N1 Wild Bird Species Identification
Grey Heron	Ardea cinerea	Ardea	No	Wildlife_Avian	Wader	15/06/2017	15	24	June	2017	2017|24	Summer	Galway	53.5345	-9.2846	RNA Detected	H5N1	HPAI	2017|RNA Detected	H5N1 Wild Bird Species Identification
Little Grebe	Tachybaptus ruficollis	Tachybaptus	Yes	Wildlife_Avian	Waterfowl	17/06/2017	17	24	June	2017	2017|24	Summer	Cork	51.9367	-8.6293	RNA Detected	H5N1	HPAI	2017|RNA Detected	H5N1 Wild Bird Species Identification
Little Egret	Egretta garzetta	Egretta	Yes	Wildlife_Avian	Wader	20/06/2017	20	25	June	2017	2017|25	Summer	Galway	53.269	-9.0161	RNA Detected	H5N1	HPAI	2017|RNA Detected	H5N1 Wild Bird Species Identification
Little Egret	Egretta garzetta	Egretta	Yes	Wildlife_Avian	Wader	20/06/2017	20	25	June	2017	2017|25	Summer	Galway	53.269	-9.0161	RNA Detected	H5N1	HPAI	2017|RNA Detected	H5N1 Wild Bird Species Identification
Little Egret	Egretta garzetta	Egretta	Yes	Wildlife_Avian	Wader	23/06/2017	23	25	June	2017	2017|25	Summer	Galway	53.269	-9.0161	RNA Detected	H5N1	HPAI	2017|RNA Detected	H5N1 Wild Bird Species Identification
Little Egret	Egretta garzetta	Egretta	Yes	Wildlife_Avian	Wader	25/06/2017	25	26	June	2017	2017|26	Summer	Galway	53.269	-9.0161	RNA Detected	H5N1	HPAI	2017|RNA Detected	H5N1 Wild Bird Species Identification
Little Egret	Egretta garzetta	Egretta	Yes	Wildlife_Avian	Wader	25/06/2017	25	26	June	2017	2017|26	Summer	Galway	53.269	-9.0161	RNA Detected	H5N1	HPAI	2017|RNA Detected	H5N1 Wild Bird Species Identification
Little Egret	Egretta garzetta	Egretta	Yes	Wildlife_Avian	Wader	25/06/2017	25	26	June	2017	2017|26	Summer	Galway	53.269	-9.0161	RNA Detected	H5N1	HPAI	2017|RNA Detected	H5N1 Wild Bird Species Identification
Tufted Duck	Aythya fuligula	Aythya	Yes	Wildlife_Avian	Waterfowl	25/06/2017	25	26	June	2017	2017|26	Summer	Dublin	53.3378	-6.2589	RNA Detected	H5N1	HPAI	2017|RNA Detected	H5N1 Wild Bird Species Identification
Black-headed Gull	Chroicocephalus ridibundus	Chroicocephalus	Yes	Wildlife_Avian	Seabird	02/07/2017	2	27	July	2017	2017|27	Summer	Cork	51.7051	-8.5216	RNA Detected	H5N1	HPAI	2017|RNA Detected	H5N1 Wild Bird Species Identification
Grey Heron	Ardea cinerea	Ardea	No	Wildlife_Avian	Wader	02/07/2017	2	27	July	2017	2017|27	Summer	Cork	51.7051	-8.5216	RNA Detected	H5N1	HPAI	2017|RNA Detected	H5N1 Wild Bird Species Identification
Mute Swan	Cygnus olor	Cygnus	No	Wildlife_Avian	Waterfowl	04/07/2017	4	27	July	2017	2017|27	Summer	Limerick	52.5231	-8.5204	RNA Detected	H5N1	HPAI	2017|RNA Detected	H5N1 Wild Bird Species Identification
Mute Swan	Cygnus olor	Cygnus	No	Wildlife_Avian	Waterfowl	04/07/2017	4	27	July	2017	2017|27	Summer	Limerick	52.5231	-8.5204	RNA Detected	H5N1	HPAI	2017|RNA Detected	H5N1 Wild Bird Species Identification
Mute Swan	Cygnus olor	Cygnus	No	Wildlife_Avian	Waterfowl	04/07/2017	4	27	July	2017	2017|27	Summer	Limerick	52.5231	-8.5204	RNA Detected	H5N1	HPAI	2017|RNA Detected	H5N1 Wild Bird Species Identification
Tufted Duck	Aythya fuligula	Aythya	Yes	Wildlife_Avian	Waterfowl	04/07/2017	4	27	July	2017	2017|27	Summer	Limerick	52.5231	-8.5204	RNA Detected	H5N1	HPAI	2017|RNA Detected	H5N1 Wild Bird Species Identification
Great Black-backed Gull	Larus marinus	Larus	Partial	Wildlife_Avian	Seabird	04/07/2017	4	27	July	2017	2017|27	Summer	Clare	53.0152	-9.4052	RNA Detected	H5N1	HPAI	2017|RNA Detected	H5N1 Wild Bird Species Identification
Great Black-backed Gull	Larus marinus	Larus	Partial	Wildlife_Avian	Seabird	04/07/2017	4	27	July	2017	2017|27	Summer	Clare	53.0152	-9.4052	RNA Detected	H5N1	HPAI	2017|RNA Detected	H5N1 Wild Bird Species Identification
Black-headed Gull	Chroicocephalus ridibundus	Chroicocephalus	Yes	Wildlife_Avian	Seabird	04/07/2017	4	27	July	2017	2017|27	Summer	Galway	53.276	-9.0371	RNA Detected	H5N1	HPAI	2017|RNA Detected	H5N1 Wild Bird Species Identification
Black-headed Gull	Chroicocephalus ridibundus	Chroicocephalus	Yes	Wildlife_Avian	Seabird	06/07/2017	6	27	July	2017	2017|27	Summer	Dublin	53.3549	-6.3298	RNA Detected	H5N1	HPAI	2017|RNA Detected	H5N1 Wild Bird Species Identification
Black-headed Gull	Chroicocephalus ridibundus	Chroicocephalus	Yes	Wildlife_Avian	Seabird	06/07/2017	6	27	July	2017	2017|27	Summer	Dublin	53.3549	-6.3298	RNA Detected	H5N1	HPAI	2017|RNA Detected	H5N1 Wild Bird Species Identification
Grey Heron	Ardea cinerea	Ardea	No	Wildlife_Avian	Wader	06/07/2017	6	27	July	2017	2017|27	Summer	Dublin	53.3549	-6.3298	RNA Detected	H5N1	HPAI	2017|RNA Detected	H5N1 Wild Bird Species Identification
Black-headed Gull	Chroicocephalus ridibundus	Chroicocephalus	Yes	Wildlife_Avian	Seabird	07/07/2017	7	27	July	2017	2017|27	Summer	Kerry	52.5697	-9.4944	RNA Detected	H5N1	HPAI	2017|RNA Detected	H5N1 Wild Bird Species Identification
Grey Heron	Ardea cinerea	Ardea	No	Wildlife_Avian	Wader	07/07/2017	7	27	July	2017	2017|27	Summer	Kerry	52.5697	-9.4944	RNA Detected	H5N1	HPAI	2017|RNA Detected	H5N1 Wild Bird Species Identification
Little Egret	Egretta garzetta	Egretta	Yes	Wildlife_Avian	Wader	07/07/2017	7	27	July	2017	2017|27	Summer	Kerry	52.5697	-9.4944	RNA Detected	H5N1	HPAI	2017|RNA Detected	H5N1 Wild Bird Species Identification
Mew Gull	Larus canus	Larus	Yes	Wildlife_Avian	Seabird	07/07/2017	7	27	July	2017	2017|27	Summer	Kerry	52.5697	-9.4944	RNA Detected	H5N1	HPAI	2017|RNA Detected	H5N1 Wild Bird Species Identification
Black-headed Gull	Chroicocephalus ridibundus	Chroicocephalus	Yes	Wildlife_Avian	Seabird	08/07/2017	8	27	July	2017	2017|27	Summer	Cork	51.909	-8.3145	RNA Detected	H5N1	HPAI	2017|RNA Detected	H5N1 Wild Bird Species Identification
Mallard	Anas platyrhynchos	Anas	No	Wildlife_Avian	Waterfowl	09/07/2017	9	28	July	2017	2017|28	Summer	Galway	53.276	-9.0371	RNA Detected	H5N1	HPAI	2017|RNA Detected	H5N1 Wild Bird Species Identification
Mute Swan	Cygnus olor	Cygnus	No	Wildlife_Avian	Waterfowl	09/07/2017	9	28	July	2017	2017|28	Summer	Galway	53.276	-9.0371	RNA Detected	H5N1	HPAI	2017|RNA Detected	H5N1 Wild Bird Species Identification
Mute Swan	Cygnus olor	Cygnus	No	Wildlife_Avian	Waterfowl	09/07/2017	9	28	July	2017	2017|28	Summer	Galway	53.276	-9.0371	RNA Detected	H5N1	HPAI	2017|RNA Detected	H5N1 Wild Bird Species Identification
Black-headed Gull	Chroicocephalus ridibundus	Chroicocephalus	Yes	Wildlife_Avian	Seabird	11/07/2017	11	28	July	2017	2017|28	Summer	Galway	53.2695	-9.0535	RNA Detected	H5N1	HPAI	2017|RNA Detected	H5N1 Wild Bird Species Identification
Grey Heron	Ardea cinerea	Ardea	No	Wildlife_Avian	Wader	11/07/2017	11	28	July	2017	2017|28	Summer	Galway	53.5431	-9.2896	RNA Detected	H5N1	HPAI	2017|RNA Detected	H5N1 Wild Bird Species Identification
Mallard	Anas platyrhynchos	Anas	No	Wildlife_Avian	Waterfowl	11/07/2017	11	28	July	2017	2017|28	Summer	Galway	53.5431	-9.2896	RNA Detected	H5N1	HPAI	2017|RNA Detected	H5N1 Wild Bird Species Identification
Mute Swan	Cygnus olor	Cygnus	No	Wildlife_Avian	Waterfowl	11/07/2017	11	28	July	2017	2017|28	Summer	Galway	53.5431	-9.2896	RNA Detected	H5N1	HPAI	2017|RNA Detected	H5N1 Wild Bird Species Identification
Eurasian Magpie	Pica pica	Pica	No	Wildlife_Avian	Passerine	12/07/2017	12	28	July	2017	2017|28	Summer	Galway	53.2627	-9.1344	RNA Detected	H5N1	HPAI	2017|RNA Detected	H5N1 Wild Bird Species Identification
White-tailed Eagle	Haliaeetus albicilla	Haliaeetus	Yes	Wildlife_Avian	Raptor	13/07/2017	13	28	July	2017	2017|28	Summer	Cork	51.7364	-9.5437	RNA Detected	H5N1	HPAI	2017|RNA Detected	H5N1 Wild Bird Species Identification
Eurasian Magpie	Pica pica	Pica	No	Wildlife_Avian	Passerine	14/07/2017	14	28	July	2017	2017|28	Summer	Dublin	53.3435	-6.2711	RNA Detected	H5N1	HPAI	2017|RNA Detected	H5N1 Wild Bird Species Identification
Mute Swan	Cygnus olor	Cygnus	No	Wildlife_Avian	Waterfowl	15/07/2017	15	28	July	2017	2017|28	Summer	Clare	52.9295	-8.4285	RNA Detected	H5N1	HPAI	2017|RNA Detected	H5N1 Wild Bird Species Identification
Black-headed Gull	Chroicocephalus ridibundus	Chroicocephalus	Yes	Wildlife_Avian	Seabird	15/07/2017	15	28	July	2017	2017|28	Summer	Wicklow	53.0685	-6.0393	RNA Detected	H5N1	HPAI	2017|RNA Detected	H5N1 Wild Bird Species Identification
Black-headed Gull	Chroicocephalus ridibundus	Chroicocephalus	Yes	Wildlife_Avian	Seabird	15/07/2017	15	28	July	2017	2017|28	Summer	Wicklow	53.0685	-6.0393	RNA Detected	H5N1	HPAI	2017|RNA Detected	H5N1 Wild Bird Species Identification
Black-headed Gull	Chroicocephalus ridibundus	Chroicocephalus	Yes	Wildlife_Avian	Seabird	15/07/2017	15	28	July	2017	2017|28	Summer	Wicklow	53.0685	-6.0393	RNA Detected	H5N1	HPAI	2017|RNA Detected	H5N1 Wild Bird Species Identification
Grey Heron	Ardea cinerea	Ardea	No	Wildlife_Avian	Wader	18/07/2017	18	29	July	2017	2017|29	Summer	Kilkenny	52.6496	-7.2439	RNA Detected	H5N1	HPAI	2017|RNA Detected	H5N1 Wild Bird Species Identification
Black-headed Gull	Chroicocephalus ridibundus	Chroicocephalus	Yes	Wildlife_Avian	Seabird	20/07/2017	20	29	July	2017	2017|29	Summer	Galway	53.269	-9.0161	RNA Detected	H5N1	HPAI	2017|RNA Detected	H5N1 Wild Bird Species Identification
Black-headed Gull	Chroicocephalus ridibundus	Chroicocephalus	Yes	Wildlife_Avian	Seabird	15/01/2017	15	3	January	2017	2017|3	Winter	Galway	53.2673	-9.0528	RNA Detected	H5N1	HPAI	2017|RNA Detected	H5N1 Wild Bird Species Identification
Mute Swan	Cygnus olor	Cygnus	No	Wildlife_Avian	Waterfowl	23/07/2017	23	30	July	2017	2017|30	Summer	Clare	52.9295	-8.4285	RNA Detected	H5N1	HPAI	2017|RNA Detected	H5N1 Wild Bird Species Identification
Mute Swan	Cygnus olor	Cygnus	No	Wildlife_Avian	Waterfowl	23/07/2017	23	30	July	2017	2017|30	Summer	Clare	52.9295	-8.4285	RNA Detected	H5N1	HPAI	2017|RNA Detected	H5N1 Wild Bird Species Identification
Black-headed Gull	Chroicocephalus ridibundus	Chroicocephalus	Yes	Wildlife_Avian	Seabird	25/07/2017	25	30	July	2017	2017|30	Summer	Galway	53.269	-9.0161	RNA Detected	H5N1	HPAI	2017|RNA Detected	H5N1 Wild Bird Species Identification
Black-headed Gull	Chroicocephalus ridibundus	Chroicocephalus	Yes	Wildlife_Avian	Seabird	01/08/2017	1	31	August	2017	2017|31	Summer	Galway	53.2673	-9.0528	RNA Detected	H5N1	HPAI	2017|RNA Detected	H5N1 Wild Bird Species Identification
Mute Swan	Cygnus olor	Cygnus	No	Wildlife_Avian	Waterfowl	01/08/2017	1	31	August	2017	2017|31	Summer	Galway	53.2695	-9.0535	RNA Detected	H5N1	HPAI	2017|RNA Detected	H5N1 Wild Bird Species Identification
Mute Swan	Cygnus olor	Cygnus	No	Wildlife_Avian	Waterfowl	01/08/2017	1	31	August	2017	2017|31	Summer	Galway	53.2695	-9.0535	RNA Detected	H5N1	HPAI	2017|RNA Detected	H5N1 Wild Bird Species Identification
Mute Swan	Cygnus olor	Cygnus	No	Wildlife_Avian	Waterfowl	01/08/2017	1	31	August	2017	2017|31	Summer	Galway	53.2695	-9.0535	RNA Detected	H5N1	HPAI	2017|RNA Detected	H5N1 Wild Bird Species Identification
Black-headed Gull	Chroicocephalus ridibundus	Chroicocephalus	Yes	Wildlife_Avian	Seabird	01/08/2017	1	31	August	2017	2017|31	Summer	Galway	53.2695	-9.0535	RNA Detected	H5N1	HPAI	2017|RNA Detected	H5N1 Wild Bird Species Identification
Mute Swan	Cygnus olor	Cygnus	No	Wildlife_Avian	Waterfowl	01/08/2017	1	31	August	2017	2017|31	Summer	Galway	53.2695	-9.0535	RNA Detected	H5N1	HPAI	2017|RNA Detected	H5N1 Wild Bird Species Identification
Black-headed Gull	Chroicocephalus ridibundus	Chroicocephalus	Yes	Wildlife_Avian	Seabird	01/08/2017	1	31	August	2017	2017|31	Summer	Louth	54.0118	-6.3978	RNA Detected	H5N1	HPAI	2017|RNA Detected	H5N1 Wild Bird Species Identification
Black-headed Gull	Chroicocephalus ridibundus	Chroicocephalus	Yes	Wildlife_Avian	Seabird	01/08/2017	1	31	August	2017	2017|31	Summer	Louth	54.0118	-6.3978	RNA Detected	H5N1	HPAI	2017|RNA Detected	H5N1 Wild Bird Species Identification
Black-headed Gull	Chroicocephalus ridibundus	Chroicocephalus	Yes	Wildlife_Avian	Seabird	01/08/2017	1	31	August	2017	2017|31	Summer	Louth	54.0118	-6.3978	RNA Detected	H5N1	HPAI	2017|RNA Detected	H5N1 Wild Bird Species Identification
Little Egret	Egretta garzetta	Egretta	Yes	Wildlife_Avian	Wader	01/08/2017	1	31	August	2017	2017|31	Summer	Louth	54.0118	-6.3978	RNA Detected	H5N1	HPAI	2017|RNA Detected	H5N1 Wild Bird Species Identification
Mew Gull	Larus canus	Larus	Yes	Wildlife_Avian	Seabird	01/08/2017	1	31	August	2017	2017|31	Summer	Louth	54.0118	-6.3978	RNA Detected	H5N1	HPAI	2017|RNA Detected	H5N1 Wild Bird Species Identification
Mew Gull	Larus canus	Larus	Yes	Wildlife_Avian	Seabird	01/08/2017	1	31	August	2017	2017|31	Summer	Louth	54.0118	-6.3978	RNA Detected	H5N1	HPAI	2017|RNA Detected	H5N1 Wild Bird Species Identification
Mute Swan	Cygnus olor	Cygnus	No	Wildlife_Avian	Waterfowl	02/08/2017	2	31	August	2017	2017|31	Summer	Galway	53.2695	-9.0535	RNA Detected	H5N1	HPAI	2017|RNA Detected	H5N1 Wild Bird Species Identification
Mallard	Anas platyrhynchos	Anas	No	Wildlife_Avian	Waterfowl	05/08/2017	5	31	August	2017	2017|31	Summer	Wexford	52.1885	-6.3517	RNA Detected	H5N1	HPAI	2017|RNA Detected	H5N1 Wild Bird Species Identification
Mallard	Anas platyrhynchos	Anas	No	Wildlife_Avian	Waterfowl	05/08/2017	5	31	August	2017	2017|31	Summer	Wexford	52.1885	-6.3517	RNA Detected	H5N1	HPAI	2017|RNA Detected	H5N1 Wild Bird Species Identification
Mallard	Anas platyrhynchos	Anas	No	Wildlife_Avian	Waterfowl	05/08/2017	5	31	August	2017	2017|31	Summer	Wexford	52.1885	-6.3517	RNA Detected	H5N1	HPAI	2017|RNA Detected	H5N1 Wild Bird Species Identification
Mallard	Anas platyrhynchos	Anas	No	Wildlife_Avian	Waterfowl	05/08/2017	5	31	August	2017	2017|31	Summer	Wexford	52.1885	-6.3517	RNA Detected	H5N1	HPAI	2017|RNA Detected	H5N1 Wild Bird Species Identification
Common Buzzard	Buteo buteo	Buteo	No	Wildlife_Avian	Raptor	07/08/2017	7	32	August	2017	2017|32	Summer	Galway	53.0774	-8.2412	RNA Detected	H5N1	HPAI	2017|RNA Detected	H5N1 Wild Bird Species Identification
Mute Swan	Cygnus olor	Cygnus	No	Wildlife_Avian	Waterfowl	07/08/2017	7	32	August	2017	2017|32	Summer	Galway	53.2673	-9.0528	RNA Detected	H5N1	HPAI	2017|RNA Detected	H5N1 Wild Bird Species Identification
Mute Swan	Cygnus olor	Cygnus	No	Wildlife_Avian	Waterfowl	07/08/2017	7	32	August	2017	2017|32	Summer	Galway	53.2673	-9.0528	RNA Detected	H5N1	HPAI	2017|RNA Detected	H5N1 Wild Bird Species Identification
Mute Swan	Cygnus olor	Cygnus	No	Wildlife_Avian	Waterfowl	07/08/2017	7	32	August	2017	2017|32	Summer	Galway	53.2695	-9.0535	RNA Detected	H5N1	HPAI	2017|RNA Detected	H5N1 Wild Bird Species Identification
Mute Swan	Cygnus olor	Cygnus	No	Wildlife_Avian	Waterfowl	07/08/2017	7	32	August	2017	2017|32	Summer	Galway	53.2695	-9.0535	RNA Detected	H5N1	HPAI	2017|RNA Detected	H5N1 Wild Bird Species Identification
Mute Swan	Cygnus olor	Cygnus	No	Wildlife_Avian	Waterfowl	07/08/2017	7	32	August	2017	2017|32	Summer	Galway	53.2695	-9.0535	RNA Detected	H5N1	HPAI	2017|RNA Detected	H5N1 Wild Bird Species Identification
Black-headed Gull	Chroicocephalus ridibundus	Chroicocephalus	Yes	Wildlife_Avian	Seabird	07/08/2017	7	32	August	2017	2017|32	Summer	Galway	53.2695	-9.0535	RNA Detected	H5N1	HPAI	2017|RNA Detected	H5N1 Wild Bird Species Identification
Black-headed Gull	Chroicocephalus ridibundus	Chroicocephalus	Yes	Wildlife_Avian	Seabird	07/08/2017	7	32	August	2017	2017|32	Summer	Galway	53.2695	-9.0535	RNA Detected	H5N1	HPAI	2017|RNA Detected	H5N1 Wild Bird Species Identification
Common Buzzard	Buteo buteo	Buteo	No	Wildlife_Avian	Raptor	07/08/2017	7	32	August	2017	2017|32	Summer	Dublin	53.5037	-6.1699	RNA Detected	H5N1	HPAI	2017|RNA Detected	H5N1 Wild Bird Species Identification
Common Buzzard	Buteo buteo	Buteo	No	Wildlife_Avian	Raptor	07/08/2017	7	32	August	2017	2017|32	Summer	Dublin	53.5037	-6.1699	RNA Detected	H5N1	HPAI	2017|RNA Detected	H5N1 Wild Bird Species Identification
Mallard	Anas platyrhynchos	Anas	No	Wildlife_Avian	Waterfowl	10/08/2017	10	32	August	2017	2017|32	Summer	Dublin	53.3378	-6.2589	RNA Detected	H5N1	HPAI	2017|RNA Detected	H5N1 Wild Bird Species Identification
Black-headed Gull	Chroicocephalus ridibundus	Chroicocephalus	Yes	Wildlife_Avian	Seabird	11/08/2017	11	32	August	2017	2017|32	Summer	Galway	53.2592	-9.0756	RNA Detected	H5N1	HPAI	2017|RNA Detected	H5N1 Wild Bird Species Identification
Black-headed Gull	Chroicocephalus ridibundus	Chroicocephalus	Yes	Wildlife_Avian	Seabird	11/08/2017	11	32	August	2017	2017|32	Summer	Galway	53.2592	-9.0756	RNA Detected	H5N1	HPAI	2017|RNA Detected	H5N1 Wild Bird Species Identification
Grey Heron	Ardea cinerea	Ardea	No	Wildlife_Avian	Wader	11/08/2017	11	32	August	2017	2017|32	Summer	Galway	53.2592	-9.0756	RNA Detected	H5N1	HPAI	2017|RNA Detected	H5N1 Wild Bird Species Identification
Mallard	Anas platyrhynchos	Anas	No	Wildlife_Avian	Waterfowl	11/08/2017	11	32	August	2017	2017|32	Summer	Galway	53.2592	-9.0756	RNA Detected	H5N1	HPAI	2017|RNA Detected	H5N1 Wild Bird Species Identification
Mew Gull	Larus canus	Larus	Yes	Wildlife_Avian	Seabird	11/08/2017	11	32	August	2017	2017|32	Summer	Galway	53.2592	-9.0756	RNA Detected	H5N1	HPAI	2017|RNA Detected	H5N1 Wild Bird Species Identification
Mew Gull	Larus canus	Larus	Yes	Wildlife_Avian	Seabird	11/08/2017	11	32	August	2017	2017|32	Summer	Galway	53.2592	-9.0756	RNA Detected	H5N1	HPAI	2017|RNA Detected	H5N1 Wild Bird Species Identification
Black-headed Gull	Chroicocephalus ridibundus	Chroicocephalus	Yes	Wildlife_Avian	Seabird	11/08/2017	11	32	August	2017	2017|32	Summer	Galway	53.2673	-9.0528	RNA Detected	H5N1	HPAI	2017|RNA Detected	H5N1 Wild Bird Species Identification
Black-headed Gull	Chroicocephalus ridibundus	Chroicocephalus	Yes	Wildlife_Avian	Seabird	11/08/2017	11	32	August	2017	2017|32	Summer	Galway	53.2673	-9.0528	RNA Detected	H5N1	HPAI	2017|RNA Detected	H5N1 Wild Bird Species Identification
Mute Swan	Cygnus olor	Cygnus	No	Wildlife_Avian	Waterfowl	11/08/2017	11	32	August	2017	2017|32	Summer	Galway	53.2673	-9.0528	RNA Detected	H5N1	HPAI	2017|RNA Detected	H5N1 Wild Bird Species Identification
Mallard	Anas platyrhynchos	Anas	No	Wildlife_Avian	Waterfowl	11/08/2017	11	32	August	2017	2017|32	Summer	Dublin	53.3378	-6.2589	RNA Detected	H5N1	HPAI	2017|RNA Detected	H5N1 Wild Bird Species Identification
Black-headed Gull	Chroicocephalus ridibundus	Chroicocephalus	Yes	Wildlife_Avian	Seabird	12/08/2017	12	32	August	2017	2017|32	Summer	Galway	53.1398	-8.9365	RNA Detected	H5N1	HPAI	2017|RNA Detected	H5N1 Wild Bird Species Identification
Black-headed Gull	Chroicocephalus ridibundus	Chroicocephalus	Yes	Wildlife_Avian	Seabird	12/08/2017	12	32	August	2017	2017|32	Summer	Galway	53.1398	-8.9365	RNA Detected	H5N1	HPAI	2017|RNA Detected	H5N1 Wild Bird Species Identification
Black-headed Gull	Chroicocephalus ridibundus	Chroicocephalus	Yes	Wildlife_Avian	Seabird	12/08/2017	12	32	August	2017	2017|32	Summer	Galway	53.1398	-8.9365	RNA Detected	H5N1	HPAI	2017|RNA Detected	H5N1 Wild Bird Species Identification
Grey Heron	Ardea cinerea	Ardea	No	Wildlife_Avian	Wader	12/08/2017	12	32	August	2017	2017|32	Summer	Galway	53.1398	-8.9365	RNA Detected	H5N1	HPAI	2017|RNA Detected	H5N1 Wild Bird Species Identification
Little Egret	Egretta garzetta	Egretta	Yes	Wildlife_Avian	Wader	12/08/2017	12	32	August	2017	2017|32	Summer	Galway	53.1398	-8.9365	RNA Detected	H5N1	HPAI	2017|RNA Detected	H5N1 Wild Bird Species Identification
Mallard	Anas platyrhynchos	Anas	No	Wildlife_Avian	Waterfowl	12/08/2017	12	32	August	2017	2017|32	Summer	Galway	53.1398	-8.9365	RNA Detected	H5N1	HPAI	2017|RNA Detected	H5N1 Wild Bird Species Identification
Mute Swan	Cygnus olor	Cygnus	No	Wildlife_Avian	Waterfowl	12/08/2017	12	32	August	2017	2017|32	Summer	Galway	53.1398	-8.9365	RNA Detected	H5N1	HPAI	2017|RNA Detected	H5N1 Wild Bird Species Identification
Grey Heron	Ardea cinerea	Ardea	No	Wildlife_Avian	Wader	12/08/2017	12	32	August	2017	2017|32	Summer	Galway	53.2592	-9.0756	RNA Detected	H5N1	HPAI	2017|RNA Detected	H5N1 Wild Bird Species Identification
Common Buzzard	Buteo buteo	Buteo	No	Wildlife_Avian	Raptor	12/08/2017	12	32	August	2017	2017|32	Summer	Dublin	53.5037	-6.1699	RNA Detected	H5N1	HPAI	2017|RNA Detected	H5N1 Wild Bird Species Identification
Common Buzzard	Buteo buteo	Buteo	No	Wildlife_Avian	Raptor	12/08/2017	12	32	August	2017	2017|32	Summer	Dublin	53.5037	-6.1699	RNA Detected	H5N1	HPAI	2017|RNA Detected	H5N1 Wild Bird Species Identification
Common Buzzard	Buteo buteo	Buteo	No	Wildlife_Avian	Raptor	12/08/2017	12	32	August	2017	2017|32	Summer	Dublin	53.5037	-6.1699	RNA Detected	H5N1	HPAI	2017|RNA Detected	H5N1 Wild Bird Species Identification
Black-headed Gull	Chroicocephalus ridibundus	Chroicocephalus	Yes	Wildlife_Avian	Seabird	13/08/2017	13	33	August	2017	2017|33	Summer	Dublin	53.3378	-6.2589	RNA Detected	H5N1	HPAI	2017|RNA Detected	H5N1 Wild Bird Species Identification
Mew Gull	Larus canus	Larus	Yes	Wildlife_Avian	Seabird	14/08/2017	14	33	August	2017	2017|33	Summer	Kerry	52.1346	-9.9738	RNA Detected	H5N1	HPAI	2017|RNA Detected	H5N1 Wild Bird Species Identification
Mew Gull	Larus canus	Larus	Yes	Wildlife_Avian	Seabird	14/08/2017	14	33	August	2017	2017|33	Summer	Kerry	52.1346	-9.9738	RNA Detected	H5N1	HPAI	2017|RNA Detected	H5N1 Wild Bird Species Identification
Mew Gull	Larus canus	Larus	Yes	Wildlife_Avian	Seabird	14/08/2017	14	33	August	2017	2017|33	Summer	Kerry	52.1346	-9.9738	RNA Detected	H5N1	HPAI	2017|RNA Detected	H5N1 Wild Bird Species Identification
Black-headed Gull	Chroicocephalus ridibundus	Chroicocephalus	Yes	Wildlife_Avian	Seabird	14/08/2017	14	33	August	2017	2017|33	Summer	Kerry	52.1346	-9.9738	RNA Detected	H5N1	HPAI	2017|RNA Detected	H5N1 Wild Bird Species Identification
Great Black-backed Gull	Larus marinus	Larus	Partial	Wildlife_Avian	Seabird	14/08/2017	14	33	August	2017	2017|33	Summer	Kerry	52.1346	-9.9738	RNA Detected	H5N1	HPAI	2017|RNA Detected	H5N1 Wild Bird Species Identification
Great Black-backed Gull	Larus marinus	Larus	Partial	Wildlife_Avian	Seabird	14/08/2017	14	33	August	2017	2017|33	Summer	Kerry	52.139	-10.2737	RNA Detected	H5N1	HPAI	2017|RNA Detected	H5N1 Wild Bird Species Identification
Great Black-backed Gull	Larus marinus	Larus	Partial	Wildlife_Avian	Seabird	14/08/2017	14	33	August	2017	2017|33	Summer	Kerry	52.139	-10.2737	RNA Detected	H5N1	HPAI	2017|RNA Detected	H5N1 Wild Bird Species Identification
Grey Heron	Ardea cinerea	Ardea	No	Wildlife_Avian	Wader	14/08/2017	14	33	August	2017	2017|33	Summer	Kerry	52.139	-10.2737	RNA Detected	H5N1	HPAI	2017|RNA Detected	H5N1 Wild Bird Species Identification
Mew Gull	Larus canus	Larus	Yes	Wildlife_Avian	Seabird	15/08/2017	15	33	August	2017	2017|33	Summer	Kerry	52.1346	-9.9738	RNA Detected	H5N1	HPAI	2017|RNA Detected	H5N1 Wild Bird Species Identification
Mew Gull	Larus canus	Larus	Yes	Wildlife_Avian	Seabird	15/08/2017	15	33	August	2017	2017|33	Summer	Kerry	52.1346	-9.9738	RNA Detected	H5N1	HPAI	2017|RNA Detected	H5N1 Wild Bird Species Identification
Mew Gull	Larus canus	Larus	Yes	Wildlife_Avian	Seabird	15/08/2017	15	33	August	2017	2017|33	Summer	Kerry	52.1346	-9.9738	RNA Detected	H5N1	HPAI	2017|RNA Detected	H5N1 Wild Bird Species Identification
Mew Gull	Larus canus	Larus	Yes	Wildlife_Avian	Seabird	15/08/2017	15	33	August	2017	2017|33	Summer	Kerry	52.1346	-9.9738	RNA Detected	H5N1	HPAI	2017|RNA Detected	H5N1 Wild Bird Species Identification
Black-headed Gull	Chroicocephalus ridibundus	Chroicocephalus	Yes	Wildlife_Avian	Seabird	16/08/2017	16	33	August	2017	2017|33	Summer	Cork	51.5808	-9.7037	RNA Detected	H5N1	HPAI	2017|RNA Detected	H5N1 Wild Bird Species Identification
Grey Heron	Ardea cinerea	Ardea	No	Wildlife_Avian	Wader	16/08/2017	16	33	August	2017	2017|33	Summer	Cork	51.5808	-9.7037	RNA Detected	H5N1	HPAI	2017|RNA Detected	H5N1 Wild Bird Species Identification
Mallard	Anas platyrhynchos	Anas	No	Wildlife_Avian	Waterfowl	16/08/2017	16	33	August	2017	2017|33	Summer	Cork	51.5808	-9.7037	RNA Detected	H5N1	HPAI	2017|RNA Detected	H5N1 Wild Bird Species Identification
Mute Swan	Cygnus olor	Cygnus	No	Wildlife_Avian	Waterfowl	16/08/2017	16	33	August	2017	2017|33	Summer	Cork	51.5808	-9.7037	RNA Detected	H5N1	HPAI	2017|RNA Detected	H5N1 Wild Bird Species Identification
Great Black-backed Gull	Larus marinus	Larus	Partial	Wildlife_Avian	Seabird	16/08/2017	16	33	August	2017	2017|33	Summer	Cork	51.5811	-9.6802	RNA Detected	H5N1	HPAI	2017|RNA Detected	H5N1 Wild Bird Species Identification
Black-headed Gull	Chroicocephalus ridibundus	Chroicocephalus	Yes	Wildlife_Avian	Seabird	17/08/2017	17	33	August	2017	2017|33	Summer	Cork	51.5735	-9.0246	RNA Detected	H5N1	HPAI	2017|RNA Detected	H5N1 Wild Bird Species Identification
Black-headed Gull	Chroicocephalus ridibundus	Chroicocephalus	Yes	Wildlife_Avian	Seabird	17/08/2017	17	33	August	2017	2017|33	Summer	Cork	51.5735	-9.0246	RNA Detected	H5N1	HPAI	2017|RNA Detected	H5N1 Wild Bird Species Identification
Black-headed Gull	Chroicocephalus ridibundus	Chroicocephalus	Yes	Wildlife_Avian	Seabird	17/08/2017	17	33	August	2017	2017|33	Summer	Cork	51.5735	-9.0246	RNA Detected	H5N1	HPAI	2017|RNA Detected	H5N1 Wild Bird Species Identification
Black-headed Gull	Chroicocephalus ridibundus	Chroicocephalus	Yes	Wildlife_Avian	Seabird	17/08/2017	17	33	August	2017	2017|33	Summer	Cork	51.5735	-9.0246	RNA Detected	H5N1	HPAI	2017|RNA Detected	H5N1 Wild Bird Species Identification
Black-headed Gull	Chroicocephalus ridibundus	Chroicocephalus	Yes	Wildlife_Avian	Seabird	17/08/2017	17	33	August	2017	2017|33	Summer	Cork	51.5735	-9.0246	RNA Detected	H5N1	HPAI	2017|RNA Detected	H5N1 Wild Bird Species Identification
Great Black-backed Gull	Larus marinus	Larus	Partial	Wildlife_Avian	Seabird	17/08/2017	17	33	August	2017	2017|33	Summer	Cork	51.5735	-9.0246	RNA Detected	H5N1	HPAI	2017|RNA Detected	H5N1 Wild Bird Species Identification
Grey Heron	Ardea cinerea	Ardea	No	Wildlife_Avian	Wader	17/08/2017	17	33	August	2017	2017|33	Summer	Cork	51.5735	-9.0246	RNA Detected	H5N1	HPAI	2017|RNA Detected	H5N1 Wild Bird Species Identification
Little Egret	Egretta garzetta	Egretta	Yes	Wildlife_Avian	Wader	17/08/2017	17	33	August	2017	2017|33	Summer	Cork	51.5735	-9.0246	RNA Detected	H5N1	HPAI	2017|RNA Detected	H5N1 Wild Bird Species Identification
Little Egret	Egretta garzetta	Egretta	Yes	Wildlife_Avian	Wader	17/08/2017	17	33	August	2017	2017|33	Summer	Cork	51.5735	-9.0246	RNA Detected	H5N1	HPAI	2017|RNA Detected	H5N1 Wild Bird Species Identification
Mallard	Anas platyrhynchos	Anas	No	Wildlife_Avian	Waterfowl	17/08/2017	17	33	August	2017	2017|33	Summer	Cork	51.5735	-9.0246	RNA Detected	H5N1	HPAI	2017|RNA Detected	H5N1 Wild Bird Species Identification
Mallard	Anas platyrhynchos	Anas	No	Wildlife_Avian	Waterfowl	17/08/2017	17	33	August	2017	2017|33	Summer	Cork	51.5735	-9.0246	RNA Detected	H5N1	HPAI	2017|RNA Detected	H5N1 Wild Bird Species Identification
Mute Swan	Cygnus olor	Cygnus	No	Wildlife_Avian	Waterfowl	17/08/2017	17	33	August	2017	2017|33	Summer	Cork	51.5735	-9.0246	RNA Detected	H5N1	HPAI	2017|RNA Detected	H5N1 Wild Bird Species Identification
Mute Swan	Cygnus olor	Cygnus	No	Wildlife_Avian	Waterfowl	17/08/2017	17	33	August	2017	2017|33	Summer	Cork	51.5735	-9.0246	RNA Detected	H5N1	HPAI	2017|RNA Detected	H5N1 Wild Bird Species Identification
Black-headed Gull	Chroicocephalus ridibundus	Chroicocephalus	Yes	Wildlife_Avian	Seabird	17/08/2017	17	33	August	2017	2017|33	Summer	Cork	51.8472	-8.3077	RNA Detected	H5N1	HPAI	2017|RNA Detected	H5N1 Wild Bird Species Identification
Great Black-backed Gull	Larus marinus	Larus	Partial	Wildlife_Avian	Seabird	17/08/2017	17	33	August	2017	2017|33	Summer	Cork	51.8472	-8.3077	RNA Detected	H5N1	HPAI	2017|RNA Detected	H5N1 Wild Bird Species Identification
Grey Heron	Ardea cinerea	Ardea	No	Wildlife_Avian	Wader	17/08/2017	17	33	August	2017	2017|33	Summer	Waterford	52.0825	-7.6231	RNA Detected	H5N1	HPAI	2017|RNA Detected	H5N1 Wild Bird Species Identification
Common Buzzard	Buteo buteo	Buteo	No	Wildlife_Avian	Raptor	17/08/2017	17	33	August	2017	2017|33	Summer	Dublin	53.5037	-6.1699	RNA Detected	H5N1	HPAI	2017|RNA Detected	H5N1 Wild Bird Species Identification
Common Buzzard	Buteo buteo	Buteo	No	Wildlife_Avian	Raptor	17/08/2017	17	33	August	2017	2017|33	Summer	Dublin	53.5037	-6.1699	RNA Detected	H5N1	HPAI	2017|RNA Detected	H5N1 Wild Bird Species Identification
Common Buzzard	Buteo buteo	Buteo	No	Wildlife_Avian	Raptor	17/08/2017	17	33	August	2017	2017|33	Summer	Dublin	53.5037	-6.1699	RNA Detected	H5N1	HPAI	2017|RNA Detected	H5N1 Wild Bird Species Identification
Common Buzzard	Buteo buteo	Buteo	No	Wildlife_Avian	Raptor	17/08/2017	17	33	August	2017	2017|33	Summer	Dublin	53.5037	-6.1699	RNA Detected	H5N1	HPAI	2017|RNA Detected	H5N1 Wild Bird Species Identification
Common Buzzard	Buteo buteo	Buteo	No	Wildlife_Avian	Raptor	17/08/2017	17	33	August	2017	2017|33	Summer	Dublin	53.5037	-6.1699	RNA Detected	H5N1	HPAI	2017|RNA Detected	H5N1 Wild Bird Species Identification
Grey Heron	Ardea cinerea	Ardea	No	Wildlife_Avian	Wader	17/08/2017	17	33	August	2017	2017|33	Summer	Dublin	53.5037	-6.1699	RNA Detected	H5N1	HPAI	2017|RNA Detected	H5N1 Wild Bird Species Identification
Little Egret	Egretta garzetta	Egretta	Yes	Wildlife_Avian	Wader	17/08/2017	17	33	August	2017	2017|33	Summer	Dublin	53.5037	-6.1699	RNA Detected	H5N1	HPAI	2017|RNA Detected	H5N1 Wild Bird Species Identification
Black-headed Gull	Chroicocephalus ridibundus	Chroicocephalus	Yes	Wildlife_Avian	Seabird	18/08/2017	18	33	August	2017	2017|33	Summer	Waterford	52.102	-7.5855	RNA Detected	H5N1	HPAI	2017|RNA Detected	H5N1 Wild Bird Species Identification
Great Black-backed Gull	Larus marinus	Larus	Partial	Wildlife_Avian	Seabird	18/08/2017	18	33	August	2017	2017|33	Summer	Waterford	52.102	-7.5855	RNA Detected	H5N1	HPAI	2017|RNA Detected	H5N1 Wild Bird Species Identification
Mew Gull	Larus canus	Larus	Yes	Wildlife_Avian	Seabird	18/08/2017	18	33	August	2017	2017|33	Summer	Waterford	52.102	-7.5855	RNA Detected	H5N1	HPAI	2017|RNA Detected	H5N1 Wild Bird Species Identification
Black-headed Gull	Chroicocephalus ridibundus	Chroicocephalus	Yes	Wildlife_Avian	Seabird	18/08/2017	18	33	August	2017	2017|33	Summer	Galway	53.2673	-9.0528	RNA Detected	H5N1	HPAI	2017|RNA Detected	H5N1 Wild Bird Species Identification
Black-headed Gull	Chroicocephalus ridibundus	Chroicocephalus	Yes	Wildlife_Avian	Seabird	18/08/2017	18	33	August	2017	2017|33	Summer	Galway	53.2695	-9.0535	RNA Detected	H5N1	HPAI	2017|RNA Detected	H5N1 Wild Bird Species Identification
Black-headed Gull	Chroicocephalus ridibundus	Chroicocephalus	Yes	Wildlife_Avian	Seabird	19/08/2017	19	33	August	2017	2017|33	Summer	Waterford	52.0825	-7.6231	RNA Detected	H5N1	HPAI	2017|RNA Detected	H5N1 Wild Bird Species Identification
Black-headed Gull	Chroicocephalus ridibundus	Chroicocephalus	Yes	Wildlife_Avian	Seabird	19/08/2017	19	33	August	2017	2017|33	Summer	Waterford	52.0825	-7.6231	RNA Detected	H5N1	HPAI	2017|RNA Detected	H5N1 Wild Bird Species Identification
Great Black-backed Gull	Larus marinus	Larus	Partial	Wildlife_Avian	Seabird	19/08/2017	19	33	August	2017	2017|33	Summer	Waterford	52.0825	-7.6231	RNA Detected	H5N1	HPAI	2017|RNA Detected	H5N1 Wild Bird Species Identification
Great Black-backed Gull	Larus marinus	Larus	Partial	Wildlife_Avian	Seabird	19/08/2017	19	33	August	2017	2017|33	Summer	Waterford	52.0825	-7.6231	RNA Detected	H5N1	HPAI	2017|RNA Detected	H5N1 Wild Bird Species Identification
Grey Heron	Ardea cinerea	Ardea	No	Wildlife_Avian	Wader	19/08/2017	19	33	August	2017	2017|33	Summer	Waterford	52.0825	-7.6231	RNA Detected	H5N1	HPAI	2017|RNA Detected	H5N1 Wild Bird Species Identification
Mew Gull	Larus canus	Larus	Yes	Wildlife_Avian	Seabird	23/08/2017	23	34	August	2017	2017|34	Summer	Kerry	51.8763	-9.5779	RNA Detected	H5N1	HPAI	2017|RNA Detected	H5N1 Wild Bird Species Identification
Mute Swan	Cygnus olor	Cygnus	No	Wildlife_Avian	Waterfowl	23/08/2017	23	34	August	2017	2017|34	Summer	Sligo	54.339	-8.3875	RNA Detected	H5N1	HPAI	2017|RNA Detected	H5N1 Wild Bird Species Identification
Grey Heron	Ardea cinerea	Ardea	No	Wildlife_Avian	Wader	23/08/2017	23	34	August	2017	2017|34	Summer	Sligo	54.415	-8.499	RNA Detected	H5N1	HPAI	2017|RNA Detected	H5N1 Wild Bird Species Identification
Black-headed Gull	Chroicocephalus ridibundus	Chroicocephalus	Yes	Wildlife_Avian	Seabird	24/08/2017	24	34	August	2017	2017|34	Summer	Wicklow	52.9824	-6.0425	RNA Detected	H5N1	HPAI	2017|RNA Detected	H5N1 Wild Bird Species Identification
Black-headed Gull	Chroicocephalus ridibundus	Chroicocephalus	Yes	Wildlife_Avian	Seabird	24/08/2017	24	34	August	2017	2017|34	Summer	Wicklow	52.9824	-6.0425	RNA Detected	H5N1	HPAI	2017|RNA Detected	H5N1 Wild Bird Species Identification
Mallard	Anas platyrhynchos	Anas	No	Wildlife_Avian	Waterfowl	24/08/2017	24	34	August	2017	2017|34	Summer	Wicklow	52.9824	-6.0425	RNA Detected	H5N1	HPAI	2017|RNA Detected	H5N1 Wild Bird Species Identification
Mute Swan	Cygnus olor	Cygnus	No	Wildlife_Avian	Waterfowl	24/08/2017	24	34	August	2017	2017|34	Summer	Wicklow	52.9824	-6.0425	RNA Detected	H5N1	HPAI	2017|RNA Detected	H5N1 Wild Bird Species Identification
Mallard	Anas platyrhynchos	Anas	No	Wildlife_Avian	Waterfowl	24/08/2017	24	34	August	2017	2017|34	Summer	Wicklow	53.0064	-6.3446	RNA Detected	H5N1	HPAI	2017|RNA Detected	H5N1 Wild Bird Species Identification
Mallard	Anas platyrhynchos	Anas	No	Wildlife_Avian	Waterfowl	24/08/2017	24	34	August	2017	2017|34	Summer	Wicklow	53.0064	-6.3446	RNA Detected	H5N1	HPAI	2017|RNA Detected	H5N1 Wild Bird Species Identification
Eurasian Magpie	Pica pica	Pica	No	Wildlife_Avian	Passerine	24/08/2017	24	34	August	2017	2017|34	Summer	Sligo	54.2689	-8.6012	RNA Detected	H5N1	HPAI	2017|RNA Detected	H5N1 Wild Bird Species Identification
Mute Swan	Cygnus olor	Cygnus	No	Wildlife_Avian	Waterfowl	25/08/2017	25	34	August	2017	2017|34	Summer	Kerry	52.0404	-9.5305	RNA Detected	H5N1	HPAI	2017|RNA Detected	H5N1 Wild Bird Species Identification
Tufted Duck	Aythya fuligula	Aythya	Yes	Wildlife_Avian	Waterfowl	25/08/2017	25	34	August	2017	2017|34	Summer	Dublin	53.3378	-6.2589	RNA Detected	H5N1	HPAI	2017|RNA Detected	H5N1 Wild Bird Species Identification
Mute Swan	Cygnus olor	Cygnus	No	Wildlife_Avian	Waterfowl	26/08/2017	26	34	August	2017	2017|34	Summer	Galway	53.2695	-9.0535	RNA Detected	H5N1	HPAI	2017|RNA Detected	H5N1 Wild Bird Species Identification
Mute Swan	Cygnus olor	Cygnus	No	Wildlife_Avian	Waterfowl	26/08/2017	26	34	August	2017	2017|34	Summer	Dublin	53.3439	-6.2376	RNA Detected	H5N1	HPAI	2017|RNA Detected	H5N1 Wild Bird Species Identification
Black-headed Gull	Chroicocephalus ridibundus	Chroicocephalus	Yes	Wildlife_Avian	Seabird	02/09/2017	2	35	September	2017	2017|35	Autumn	Dublin	53.3169	-6.1998	RNA Detected	H5N1	HPAI	2017|RNA Detected	H5N1 Wild Bird Species Identification
Black-headed Gull	Chroicocephalus ridibundus	Chroicocephalus	Yes	Wildlife_Avian	Seabird	27/08/2017	27	35	August	2017	2017|35	Summer	Kerry	52.1064	-9.782	RNA Detected	H5N1	HPAI	2017|RNA Detected	H5N1 Wild Bird Species Identification
Great Black-backed Gull	Larus marinus	Larus	Partial	Wildlife_Avian	Seabird	27/08/2017	27	35	August	2017	2017|35	Summer	Clare	52.6098	-10.0174	RNA Detected	H5N1	HPAI	2017|RNA Detected	H5N1 Wild Bird Species Identification
Mallard	Anas platyrhynchos	Anas	No	Wildlife_Avian	Waterfowl	30/08/2017	30	35	August	2017	2017|35	Summer	Galway	53.276	-9.0371	RNA Detected	H5N1	HPAI	2017|RNA Detected	H5N1 Wild Bird Species Identification
Mute Swan	Cygnus olor	Cygnus	No	Wildlife_Avian	Waterfowl	30/08/2017	30	35	August	2017	2017|35	Summer	Galway	53.276	-9.0371	RNA Detected	H5N1	HPAI	2017|RNA Detected	H5N1 Wild Bird Species Identification
Tufted Duck	Aythya fuligula	Aythya	Yes	Wildlife_Avian	Waterfowl	30/08/2017	30	35	August	2017	2017|35	Summer	Dublin	53.3378	-6.2589	RNA Detected	H5N1	HPAI	2017|RNA Detected	H5N1 Wild Bird Species Identification
Mallard	Anas platyrhynchos	Anas	No	Wildlife_Avian	Waterfowl	31/08/2017	31	35	August	2017	2017|35	Summer	Galway	53.276	-9.0371	RNA Detected	H5N1	HPAI	2017|RNA Detected	H5N1 Wild Bird Species Identification
Mute Swan	Cygnus olor	Cygnus	No	Wildlife_Avian	Waterfowl	31/08/2017	31	35	August	2017	2017|35	Summer	Galway	53.276	-9.0371	RNA Detected	H5N1	HPAI	2017|RNA Detected	H5N1 Wild Bird Species Identification
Mute Swan	Cygnus olor	Cygnus	No	Wildlife_Avian	Waterfowl	31/08/2017	31	35	August	2017	2017|35	Summer	Galway	53.276	-9.0371	RNA Detected	H5N1	HPAI	2017|RNA Detected	H5N1 Wild Bird Species Identification
Peregrine Falcon	Falco peregrinus	Falco	Yes	Wildlife_Avian	Raptor	31/08/2017	31	35	August	2017	2017|35	Summer	Dublin	53.3169	-6.1998	RNA Detected	H5N1	HPAI	2017|RNA Detected	H5N1 Wild Bird Species Identification
Black-headed Gull	Chroicocephalus ridibundus	Chroicocephalus	Yes	Wildlife_Avian	Seabird	04/09/2017	4	36	September	2017	2017|36	Autumn	Galway	53.1398	-8.9365	RNA Detected	H5N1	HPAI	2017|RNA Detected	H5N1 Wild Bird Species Identification
Mute Swan	Cygnus olor	Cygnus	No	Wildlife_Avian	Waterfowl	04/09/2017	4	36	September	2017	2017|36	Autumn	Galway	53.1398	-8.9365	RNA Detected	H5N1	HPAI	2017|RNA Detected	H5N1 Wild Bird Species Identification
Common Buzzard	Buteo buteo	Buteo	No	Wildlife_Avian	Raptor	06/09/2017	6	36	September	2017	2017|36	Autumn	Clare	53.0892	-9.1437	RNA Detected	H5N1	HPAI	2017|RNA Detected	H5N1 Wild Bird Species Identification
Eurasian Magpie	Pica pica	Pica	No	Wildlife_Avian	Passerine	08/09/2017	8	36	September	2017	2017|36	Autumn	Kerry	52.0259	-9.4948	RNA Detected	H5N1	HPAI	2017|RNA Detected	H5N1 Wild Bird Species Identification
Mallard	Anas platyrhynchos	Anas	No	Wildlife_Avian	Waterfowl	08/09/2017	8	36	September	2017	2017|36	Autumn	Kerry	52.0411	-9.5319	RNA Detected	H5N1	HPAI	2017|RNA Detected	H5N1 Wild Bird Species Identification
Mallard	Anas platyrhynchos	Anas	No	Wildlife_Avian	Waterfowl	08/09/2017	8	36	September	2017	2017|36	Autumn	Kerry	52.0411	-9.5319	RNA Detected	H5N1	HPAI	2017|RNA Detected	H5N1 Wild Bird Species Identification
Mute Swan	Cygnus olor	Cygnus	No	Wildlife_Avian	Waterfowl	08/09/2017	8	36	September	2017	2017|36	Autumn	Kerry	52.0411	-9.5319	RNA Detected	H5N1	HPAI	2017|RNA Detected	H5N1 Wild Bird Species Identification
Mute Swan	Cygnus olor	Cygnus	No	Wildlife_Avian	Waterfowl	08/09/2017	8	36	September	2017	2017|36	Autumn	Kerry	52.0411	-9.5319	RNA Detected	H5N1	HPAI	2017|RNA Detected	H5N1 Wild Bird Species Identification
Green-winged Teal	Anas crecca	Anas	Yes	Wildlife_Avian	Waterfowl	09/09/2017	9	36	September	2017	2017|36	Autumn	Dublin	53.4993	-6.1642	RNA Detected	H5N1	HPAI	2017|RNA Detected	H5N1 Wild Bird Species Identification
Little Egret	Egretta garzetta	Egretta	Yes	Wildlife_Avian	Wader	09/09/2017	9	36	September	2017	2017|36	Autumn	Dublin	53.4993	-6.1642	RNA Detected	H5N1	HPAI	2017|RNA Detected	H5N1 Wild Bird Species Identification
Little Egret	Egretta garzetta	Egretta	Yes	Wildlife_Avian	Wader	09/09/2017	9	36	September	2017	2017|36	Autumn	Dublin	53.4993	-6.1642	RNA Detected	H5N1	HPAI	2017|RNA Detected	H5N1 Wild Bird Species Identification
Little Egret	Egretta garzetta	Egretta	Yes	Wildlife_Avian	Wader	09/09/2017	9	36	September	2017	2017|36	Autumn	Dublin	53.4993	-6.1642	RNA Detected	H5N1	HPAI	2017|RNA Detected	H5N1 Wild Bird Species Identification
Little Egret	Egretta garzetta	Egretta	Yes	Wildlife_Avian	Wader	09/09/2017	9	36	September	2017	2017|36	Autumn	Dublin	53.4993	-6.1642	RNA Detected	H5N1	HPAI	2017|RNA Detected	H5N1 Wild Bird Species Identification
Little Egret	Egretta garzetta	Egretta	Yes	Wildlife_Avian	Wader	09/09/2017	9	36	September	2017	2017|36	Autumn	Dublin	53.4993	-6.1642	RNA Detected	H5N1	HPAI	2017|RNA Detected	H5N1 Wild Bird Species Identification
Little Egret	Egretta garzetta	Egretta	Yes	Wildlife_Avian	Wader	09/09/2017	9	36	September	2017	2017|36	Autumn	Dublin	53.4993	-6.1642	RNA Detected	H5N1	HPAI	2017|RNA Detected	H5N1 Wild Bird Species Identification
Little Egret	Egretta garzetta	Egretta	Yes	Wildlife_Avian	Wader	09/09/2017	9	36	September	2017	2017|36	Autumn	Dublin	53.4993	-6.1642	RNA Detected	H5N1	HPAI	2017|RNA Detected	H5N1 Wild Bird Species Identification
Little Egret	Egretta garzetta	Egretta	Yes	Wildlife_Avian	Wader	09/09/2017	9	36	September	2017	2017|36	Autumn	Dublin	53.4993	-6.1642	RNA Detected	H5N1	HPAI	2017|RNA Detected	H5N1 Wild Bird Species Identification
Little Egret	Egretta garzetta	Egretta	Yes	Wildlife_Avian	Wader	09/09/2017	9	36	September	2017	2017|36	Autumn	Dublin	53.4993	-6.1642	RNA Detected	H5N1	HPAI	2017|RNA Detected	H5N1 Wild Bird Species Identification
Little Egret	Egretta garzetta	Egretta	Yes	Wildlife_Avian	Wader	10/09/2017	10	37	September	2017	2017|37	Autumn	Dublin	53.4993	-6.1642	RNA Detected	H5N1	HPAI	2017|RNA Detected	H5N1 Wild Bird Species Identification
Peregrine Falcon	Falco peregrinus	Falco	Yes	Wildlife_Avian	Raptor	10/09/2017	10	37	September	2017	2017|37	Autumn	Dublin	53.4993	-6.1642	RNA Detected	H5N1	HPAI	2017|RNA Detected	H5N1 Wild Bird Species Identification
Peregrine Falcon	Falco peregrinus	Falco	Yes	Wildlife_Avian	Raptor	10/09/2017	10	37	September	2017	2017|37	Autumn	Dublin	53.4993	-6.1642	RNA Detected	H5N1	HPAI	2017|RNA Detected	H5N1 Wild Bird Species Identification
Peregrine Falcon	Falco peregrinus	Falco	Yes	Wildlife_Avian	Raptor	10/09/2017	10	37	September	2017	2017|37	Autumn	Dublin	53.4993	-6.1642	RNA Detected	H5N1	HPAI	2017|RNA Detected	H5N1 Wild Bird Species Identification
Peregrine Falcon	Falco peregrinus	Falco	Yes	Wildlife_Avian	Raptor	10/09/2017	10	37	September	2017	2017|37	Autumn	Dublin	53.4993	-6.1642	RNA Detected	H5N1	HPAI	2017|RNA Detected	H5N1 Wild Bird Species Identification
Grey Heron	Ardea cinerea	Ardea	No	Wildlife_Avian	Wader	11/09/2017	11	37	September	2017	2017|37	Autumn	Wexford	52.3544	-6.5059	RNA Detected	H5N1	HPAI	2017|RNA Detected	H5N1 Wild Bird Species Identification
Little Egret	Egretta garzetta	Egretta	Yes	Wildlife_Avian	Wader	11/09/2017	11	37	September	2017	2017|37	Autumn	Wexford	52.3544	-6.5059	RNA Detected	H5N1	HPAI	2017|RNA Detected	H5N1 Wild Bird Species Identification
Little Egret	Egretta garzetta	Egretta	Yes	Wildlife_Avian	Wader	11/09/2017	11	37	September	2017	2017|37	Autumn	Wexford	52.3544	-6.5059	RNA Detected	H5N1	HPAI	2017|RNA Detected	H5N1 Wild Bird Species Identification
Mute Swan	Cygnus olor	Cygnus	No	Wildlife_Avian	Waterfowl	14/09/2017	14	37	September	2017	2017|37	Autumn	Clare	53.1218	-9.0718	RNA Detected	H5N1	HPAI	2017|RNA Detected	H5N1 Wild Bird Species Identification
Black-headed Gull	Chroicocephalus ridibundus	Chroicocephalus	Yes	Wildlife_Avian	Seabird	15/09/2017	15	37	September	2017	2017|37	Autumn	Wexford	52.1954	-6.4572	RNA Detected	H5N1	HPAI	2017|RNA Detected	H5N1 Wild Bird Species Identification
Black-headed Gull	Chroicocephalus ridibundus	Chroicocephalus	Yes	Wildlife_Avian	Seabird	15/09/2017	15	37	September	2017	2017|37	Autumn	Wicklow	53.0685	-6.0393	RNA Detected	H5N1	HPAI	2017|RNA Detected	H5N1 Wild Bird Species Identification
Mew Gull	Larus canus	Larus	Yes	Wildlife_Avian	Seabird	17/09/2017	17	38	September	2017	2017|38	Autumn	Donegal	55.1917	-7.6128	RNA Detected	H5N1	HPAI	2017|RNA Detected	H5N1 Wild Bird Species Identification
Grey Heron	Ardea cinerea	Ardea	No	Wildlife_Avian	Wader	21/09/2017	21	38	September	2017	2017|38	Autumn	Dublin	53.3205	-6.1751	RNA Detected	H5N1	HPAI	2017|RNA Detected	H5N1 Wild Bird Species Identification
Little Grebe	Tachybaptus ruficollis	Tachybaptus	Yes	Wildlife_Avian	Waterfowl	23/09/2017	23	38	September	2017	2017|38	Autumn	Dublin	53.4993	-6.1642	RNA Detected	H5N1	HPAI	2017|RNA Detected	H5N1 Wild Bird Species Identification
Little Grebe	Tachybaptus ruficollis	Tachybaptus	Yes	Wildlife_Avian	Waterfowl	23/09/2017	23	38	September	2017	2017|38	Autumn	Dublin	53.4993	-6.1642	RNA Detected	H5N1	HPAI	2017|RNA Detected	H5N1 Wild Bird Species Identification
Little Grebe	Tachybaptus ruficollis	Tachybaptus	Yes	Wildlife_Avian	Waterfowl	23/09/2017	23	38	September	2017	2017|38	Autumn	Dublin	53.4993	-6.1642	RNA Detected	H5N1	HPAI	2017|RNA Detected	H5N1 Wild Bird Species Identification
Peregrine Falcon	Falco peregrinus	Falco	Yes	Wildlife_Avian	Raptor	23/09/2017	23	38	September	2017	2017|38	Autumn	Dublin	53.4993	-6.1642	RNA Detected	H5N1	HPAI	2017|RNA Detected	H5N1 Wild Bird Species Identification
Peregrine Falcon	Falco peregrinus	Falco	Yes	Wildlife_Avian	Raptor	23/09/2017	23	38	September	2017	2017|38	Autumn	Dublin	53.4993	-6.1642	RNA Detected	H5N1	HPAI	2017|RNA Detected	H5N1 Wild Bird Species Identification
Peregrine Falcon	Falco peregrinus	Falco	Yes	Wildlife_Avian	Raptor	24/09/2017	24	39	September	2017	2017|39	Autumn	Wexford	52.1954	-6.4572	RNA Detected	H5N1	HPAI	2017|RNA Detected	H5N1 Wild Bird Species Identification
Peregrine Falcon	Falco peregrinus	Falco	Yes	Wildlife_Avian	Raptor	24/09/2017	24	39	September	2017	2017|39	Autumn	Wexford	52.1954	-6.4572	RNA Detected	H5N1	HPAI	2017|RNA Detected	H5N1 Wild Bird Species Identification
Peregrine Falcon	Falco peregrinus	Falco	Yes	Wildlife_Avian	Raptor	24/09/2017	24	39	September	2017	2017|39	Autumn	Wexford	52.1954	-6.4572	RNA Detected	H5N1	HPAI	2017|RNA Detected	H5N1 Wild Bird Species Identification
Peregrine Falcon	Falco peregrinus	Falco	Yes	Wildlife_Avian	Raptor	24/09/2017	24	39	September	2017	2017|39	Autumn	Wexford	52.1954	-6.4572	RNA Detected	H5N1	HPAI	2017|RNA Detected	H5N1 Wild Bird Species Identification
Peregrine Falcon	Falco peregrinus	Falco	Yes	Wildlife_Avian	Raptor	24/09/2017	24	39	September	2017	2017|39	Autumn	Wexford	52.1954	-6.4572	RNA Detected	H5N1	HPAI	2017|RNA Detected	H5N1 Wild Bird Species Identification
Peregrine Falcon	Falco peregrinus	Falco	Yes	Wildlife_Avian	Raptor	24/09/2017	24	39	September	2017	2017|39	Autumn	Wexford	52.1954	-6.4572	RNA Detected	H5N1	HPAI	2017|RNA Detected	H5N1 Wild Bird Species Identification
Tufted Duck	Aythya fuligula	Aythya	Yes	Wildlife_Avian	Waterfowl	26/09/2017	26	39	September	2017	2017|39	Autumn	Dublin	53.3378	-6.2589	RNA Detected	H5N1	HPAI	2017|RNA Detected	H5N1 Wild Bird Species Identification
Black-headed Gull	Chroicocephalus ridibundus	Chroicocephalus	Yes	Wildlife_Avian	Seabird	29/09/2017	29	39	September	2017	2017|39	Autumn	Dublin	53.3271	-6.2352	RNA Detected	H5N1	HPAI	2017|RNA Detected	H5N1 Wild Bird Species Identification
Black-headed Gull	Chroicocephalus ridibundus	Chroicocephalus	Yes	Wildlife_Avian	Seabird	29/09/2017	29	39	September	2017	2017|39	Autumn	Dublin	53.3271	-6.2352	RNA Detected	H5N1	HPAI	2017|RNA Detected	H5N1 Wild Bird Species Identification
Eurasian Magpie	Pica pica	Pica	No	Wildlife_Avian	Passerine	29/09/2017	29	39	September	2017	2017|39	Autumn	Dublin	53.3271	-6.2352	RNA Detected	H5N1	HPAI	2017|RNA Detected	H5N1 Wild Bird Species Identification
Eurasian Magpie	Pica pica	Pica	No	Wildlife_Avian	Passerine	29/09/2017	29	39	September	2017	2017|39	Autumn	Dublin	53.3271	-6.2352	RNA Detected	H5N1	HPAI	2017|RNA Detected	H5N1 Wild Bird Species Identification
Grey Heron	Ardea cinerea	Ardea	No	Wildlife_Avian	Wader	29/09/2017	29	39	September	2017	2017|39	Autumn	Dublin	53.3271	-6.2352	RNA Detected	H5N1	HPAI	2017|RNA Detected	H5N1 Wild Bird Species Identification
Mallard	Anas platyrhynchos	Anas	No	Wildlife_Avian	Waterfowl	29/09/2017	29	39	September	2017	2017|39	Autumn	Dublin	53.3271	-6.2352	RNA Detected	H5N1	HPAI	2017|RNA Detected	H5N1 Wild Bird Species Identification
Mallard	Anas platyrhynchos	Anas	No	Wildlife_Avian	Waterfowl	29/09/2017	29	39	September	2017	2017|39	Autumn	Dublin	53.3271	-6.2352	RNA Detected	H5N1	HPAI	2017|RNA Detected	H5N1 Wild Bird Species Identification
Mute Swan	Cygnus olor	Cygnus	No	Wildlife_Avian	Waterfowl	29/09/2017	29	39	September	2017	2017|39	Autumn	Dublin	53.3271	-6.2352	RNA Detected	H5N1	HPAI	2017|RNA Detected	H5N1 Wild Bird Species Identification
Mute Swan	Cygnus olor	Cygnus	No	Wildlife_Avian	Waterfowl	29/09/2017	29	39	September	2017	2017|39	Autumn	Dublin	53.3271	-6.2352	RNA Detected	H5N1	HPAI	2017|RNA Detected	H5N1 Wild Bird Species Identification
Black-headed Gull	Chroicocephalus ridibundus	Chroicocephalus	Yes	Wildlife_Avian	Seabird	10/10/2017	10	41	October	2017	2017|41	Autumn	Galway	53.2667	-9.0507	RNA Detected	H5N1	HPAI	2017|RNA Detected	H5N1 Wild Bird Species Identification
Mute Swan	Cygnus olor	Cygnus	No	Wildlife_Avian	Waterfowl	11/10/2017	11	41	October	2017	2017|41	Autumn	Limerick	52.5683	-8.7851	RNA Detected	H5N1	HPAI	2017|RNA Detected	H5N1 Wild Bird Species Identification
Great Black-backed Gull	Larus marinus	Larus	Partial	Wildlife_Avian	Seabird	14/10/2017	14	41	October	2017	2017|41	Autumn	Dublin	53.3382	-6.2267	RNA Detected	H5N1	HPAI	2017|RNA Detected	H5N1 Wild Bird Species Identification
Grey Heron	Ardea cinerea	Ardea	No	Wildlife_Avian	Wader	14/10/2017	14	41	October	2017	2017|41	Autumn	Dublin	53.3382	-6.2267	RNA Detected	H5N1	HPAI	2017|RNA Detected	H5N1 Wild Bird Species Identification
Little Egret	Egretta garzetta	Egretta	Yes	Wildlife_Avian	Wader	14/10/2017	14	41	October	2017	2017|41	Autumn	Dublin	53.3382	-6.2267	RNA Detected	H5N1	HPAI	2017|RNA Detected	H5N1 Wild Bird Species Identification
Grey Heron	Ardea cinerea	Ardea	No	Wildlife_Avian	Wader	15/10/2017	15	42	October	2017	2017|42	Autumn	Dublin	53.3522	-6.3056	RNA Detected	H5N1	HPAI	2017|RNA Detected	H5N1 Wild Bird Species Identification
Little Grebe	Tachybaptus ruficollis	Tachybaptus	Yes	Wildlife_Avian	Waterfowl	20/10/2017	20	42	October	2017	2017|42	Autumn	Wicklow	53.1847	-6.1864	RNA Detected	H5N1	HPAI	2017|RNA Detected	H5N1 Wild Bird Species Identification
Black-headed Gull	Chroicocephalus ridibundus	Chroicocephalus	Yes	Wildlife_Avian	Seabird	21/10/2017	21	42	October	2017	2017|42	Autumn	Cork	51.8996	-8.4585	RNA Detected	H5N1	HPAI	2017|RNA Detected	H5N1 Wild Bird Species Identification
Black-headed Gull	Chroicocephalus ridibundus	Chroicocephalus	Yes	Wildlife_Avian	Seabird	21/10/2017	21	42	October	2017	2017|42	Autumn	Cork	51.8996	-8.4585	RNA Detected	H5N1	HPAI	2017|RNA Detected	H5N1 Wild Bird Species Identification
Mute Swan	Cygnus olor	Cygnus	No	Wildlife_Avian	Waterfowl	21/10/2017	21	42	October	2017	2017|42	Autumn	Tipperary	52.374	-7.9268	RNA Detected	H5N1	HPAI	2017|RNA Detected	H5N1 Wild Bird Species Identification
Great Crested Grebe	Podiceps cristatus	Podiceps	Yes	Wildlife_Avian	Waterfowl	24/10/2017	24	43	October	2017	2017|43	Autumn	Kerry	52.5872	-9.3605	RNA Detected	H5N1	HPAI	2017|RNA Detected	H5N1 Wild Bird Species Identification
Brant	Branta bernicla	Branta	Yes	Wildlife_Avian	Waterfowl	05/11/2017	5	45	November	2017	2017|45	Autumn	Dublin	53.336	-6.2143	RNA Detected	H5N1	HPAI	2017|RNA Detected	H5N1 Wild Bird Species Identification
Grey Heron	Ardea cinerea	Ardea	No	Wildlife_Avian	Wader	15/11/2017	15	46	November	2017	2017|46	Autumn	Dublin	53.3721	-6.0974	RNA Detected	H5N1	HPAI	2017|RNA Detected	H5N1 Wild Bird Species Identification
Brant	Branta bernicla	Branta	Yes	Wildlife_Avian	Waterfowl	17/11/2017	17	46	November	2017	2017|46	Autumn	Dublin	53.336	-6.2143	RNA Detected	H5N1	HPAI	2017|RNA Detected	H5N1 Wild Bird Species Identification
Greater Scaup	Aythya marila	Aythya	Yes	Wildlife_Avian	Waterfowl	04/12/2017	4	49	December	2017	2017|49	Winter	Galway	53.276	-9.0371	RNA Detected	H5N1	HPAI	2017|RNA Detected	H5N1 Wild Bird Species Identification
Greater Scaup	Aythya marila	Aythya	Yes	Wildlife_Avian	Waterfowl	04/12/2017	4	49	December	2017	2017|49	Winter	Galway	53.276	-9.0371	RNA Detected	H5N1	HPAI	2017|RNA Detected	H5N1 Wild Bird Species Identification
Mew Gull	Larus canus	Larus	Yes	Wildlife_Avian	Seabird	05/12/2017	5	49	December	2017	2017|49	Winter	Dublin	53.336	-6.2143	RNA Detected	H5N1	HPAI	2017|RNA Detected	H5N1 Wild Bird Species Identification
Mute Swan	Cygnus olor	Cygnus	No	Wildlife_Avian	Waterfowl	05/12/2017	5	49	December	2017	2017|49	Winter	Dublin	53.4993	-6.1642	RNA Detected	H5N1	HPAI	2017|RNA Detected	H5N1 Wild Bird Species Identification
Mute Swan	Cygnus olor	Cygnus	No	Wildlife_Avian	Waterfowl	05/12/2017	5	49	December	2017	2017|49	Winter	Dublin	53.4993	-6.1642	RNA Detected	H5N1	HPAI	2017|RNA Detected	H5N1 Wild Bird Species Identification
Peregrine Falcon	Falco peregrinus	Falco	Yes	Wildlife_Avian	Raptor	05/12/2017	5	49	December	2017	2017|49	Winter	Dublin	53.4993	-6.1642	RNA Detected	H5N1	HPAI	2017|RNA Detected	H5N1 Wild Bird Species Identification
Common Buzzard	Buteo buteo	Buteo	No	Wildlife_Avian	Raptor	08/12/2017	8	49	December	2017	2017|49	Winter	Wicklow	53.0685	-6.0393	RNA Detected	H5N1	HPAI	2017|RNA Detected	H5N1 Wild Bird Species Identification
Greater Scaup	Aythya marila	Aythya	Yes	Wildlife_Avian	Waterfowl	09/12/2017	9	49	December	2017	2017|49	Winter	Galway	53.276	-9.0371	RNA Detected	H5N1	HPAI	2017|RNA Detected	H5N1 Wild Bird Species Identification
Greater Scaup	Aythya marila	Aythya	Yes	Wildlife_Avian	Waterfowl	09/12/2017	9	49	December	2017	2017|49	Winter	Galway	53.276	-9.0371	RNA Detected	H5N1	HPAI	2017|RNA Detected	H5N1 Wild Bird Species Identification
Canada Goose	Branta canadensis	Branta	Yes	Wildlife_Avian	Waterfowl	13/12/2017	13	50	December	2017	2017|50	Winter	Cork	51.9022	-8.2787	RNA Detected	H5N1	HPAI	2017|RNA Detected	H5N1 Wild Bird Species Identification
Canada Goose	Branta canadensis	Branta	Yes	Wildlife_Avian	Waterfowl	13/12/2017	13	50	December	2017	2017|50	Winter	Cork	51.9022	-8.2787	RNA Detected	H5N1	HPAI	2017|RNA Detected	H5N1 Wild Bird Species Identification
Canada Goose	Branta canadensis	Branta	Yes	Wildlife_Avian	Waterfowl	13/12/2017	13	50	December	2017	2017|50	Winter	Cork	51.9022	-8.2787	RNA Detected	H5N1	HPAI	2017|RNA Detected	H5N1 Wild Bird Species Identification
Canada Goose	Branta canadensis	Branta	Yes	Wildlife_Avian	Waterfowl	13/12/2017	13	50	December	2017	2017|50	Winter	Cork	51.9022	-8.2787	RNA Detected	H5N1	HPAI	2017|RNA Detected	H5N1 Wild Bird Species Identification
Black-headed Gull	Chroicocephalus ridibundus	Chroicocephalus	Yes	Wildlife_Avian	Seabird	15/12/2017	15	50	December	2017	2017|50	Winter	Wexford	52.1717	-6.591	RNA Detected	H5N1	HPAI	2017|RNA Detected	H5N1 Wild Bird Species Identification
Black-headed Gull	Chroicocephalus ridibundus	Chroicocephalus	Yes	Wildlife_Avian	Seabird	15/12/2017	15	50	December	2017	2017|50	Winter	Wexford	52.1717	-6.591	RNA Detected	H5N1	HPAI	2017|RNA Detected	H5N1 Wild Bird Species Identification
Greater Scaup	Aythya marila	Aythya	Yes	Wildlife_Avian	Waterfowl	15/12/2017	15	50	December	2017	2017|50	Winter	Galway	53.276	-9.0371	RNA Detected	H5N1	HPAI	2017|RNA Detected	H5N1 Wild Bird Species Identification
Greater Scaup	Aythya marila	Aythya	Yes	Wildlife_Avian	Waterfowl	15/12/2017	15	50	December	2017	2017|50	Winter	Galway	53.276	-9.0371	RNA Detected	H5N1	HPAI	2017|RNA Detected	H5N1 Wild Bird Species Identification
Greater Scaup	Aythya marila	Aythya	Yes	Wildlife_Avian	Waterfowl	15/12/2017	15	50	December	2017	2017|50	Winter	Galway	53.276	-9.0371	RNA Detected	H5N1	HPAI	2017|RNA Detected	H5N1 Wild Bird Species Identification
Mew Gull	Larus canus	Larus	Yes	Wildlife_Avian	Seabird	16/12/2017	16	50	December	2017	2017|50	Winter	Waterford	52.1551	-6.9935	RNA Detected	H5N1	HPAI	2017|RNA Detected	H5N1 Wild Bird Species Identification
Common Buzzard	Buteo buteo	Buteo	No	Wildlife_Avian	Raptor	17/12/2017	17	51	December	2017	2017|51	Winter	Wexford	52.1239	-6.9306	RNA Detected	H5N1	HPAI	2017|RNA Detected	H5N1 Wild Bird Species Identification
Peregrine Falcon	Falco peregrinus	Falco	Yes	Wildlife_Avian	Raptor	25/12/2017	25	52	December	2017	2017|52	Winter	Dublin	53.4993	-6.1642	RNA Detected	H5N1	HPAI	2017|RNA Detected	H5N1 Wild Bird Species Identification
Peregrine Falcon	Falco peregrinus	Falco	Yes	Wildlife_Avian	Raptor	25/12/2017	25	52	December	2017	2017|52	Winter	Dublin	53.4993	-6.1642	RNA Detected	H5N1	HPAI	2017|RNA Detected	H5N1 Wild Bird Species Identification
Whooper Swan	Cygnus cygnus	Cygnus	Yes	Wildlife_Avian	Waterfowl	25/12/2017	25	52	December	2017	2017|52	Winter	Sligo	54.0827	-8.9224	RNA Detected	H5N1	HPAI	2017|RNA Detected	H5N1 Wild Bird Species Identification
Brant	Branta bernicla	Branta	Yes	Wildlife_Avian	Waterfowl	25/12/2017	25	52	December	2017	2017|52	Winter	Sligo	54.3402	-8.5487	RNA Detected	H5N1	HPAI	2017|RNA Detected	H5N1 Wild Bird Species Identification
Brant	Branta bernicla	Branta	Yes	Wildlife_Avian	Waterfowl	25/12/2017	25	52	December	2017	2017|52	Winter	Sligo	54.3402	-8.5487	RNA Detected	H5N1	HPAI	2017|RNA Detected	H5N1 Wild Bird Species Identification
Brant	Branta bernicla	Branta	Yes	Wildlife_Avian	Waterfowl	25/12/2017	25	52	December	2017	2017|52	Winter	Sligo	54.3402	-8.5487	RNA Detected	H5N1	HPAI	2017|RNA Detected	H5N1 Wild Bird Species Identification
Brant	Branta bernicla	Branta	Yes	Wildlife_Avian	Waterfowl	28/12/2017	28	52	December	2017	2017|52	Winter	Waterford	52.0825	-7.6231	RNA Detected	H5N1	HPAI	2017|RNA Detected	H5N1 Wild Bird Species Identification
Grey Heron	Ardea cinerea	Ardea	No	Wildlife_Avian	Wader	28/12/2017	28	52	December	2017	2017|52	Winter	Waterford	52.0825	-7.6231	RNA Detected	H5N1	HPAI	2017|RNA Detected	H5N1 Wild Bird Species Identification
Grey Heron	Ardea cinerea	Ardea	No	Wildlife_Avian	Wader	29/12/2017	29	52	December	2017	2017|52	Winter	Waterford	52.0084	-7.8302	RNA Detected	H5N1	HPAI	2017|RNA Detected	H5N1 Wild Bird Species Identification
Greater Scaup	Aythya marila	Aythya	Yes	Wildlife_Avian	Waterfowl	31/12/2017	31	53	December	2017	2017|53	Winter	Galway	53.276	-9.0371	RNA Detected	H5N1	HPAI	2017|RNA Detected	H5N1 Wild Bird Species Identification
Canada Goose	Branta canadensis	Branta	Yes	Wildlife_Avian	Waterfowl	05/02/2017	5	6	February	2017	2017|6	Winter	Galway	53.4978	-8.93	RNA Detected	H5N1	HPAI	2017|RNA Detected	H5N1 Wild Bird Species Identification
Canada Goose	Branta canadensis	Branta	Yes	Wildlife_Avian	Waterfowl	05/02/2017	5	6	February	2017	2017|6	Winter	Galway	53.4978	-8.93	RNA Detected	H5N1	HPAI	2017|RNA Detected	H5N1 Wild Bird Species Identification
Canada Goose	Branta canadensis	Branta	Yes	Wildlife_Avian	Waterfowl	05/02/2017	5	6	February	2017	2017|6	Winter	Galway	53.4978	-8.93	RNA Detected	H5N1	HPAI	2017|RNA Detected	H5N1 Wild Bird Species Identification
Canada Goose	Branta canadensis	Branta	Yes	Wildlife_Avian	Waterfowl	05/02/2017	5	6	February	2017	2017|6	Winter	Galway	53.4978	-8.93	RNA Detected	H5N1	HPAI	2017|RNA Detected	H5N1 Wild Bird Species Identification
Canada Goose	Branta canadensis	Branta	Yes	Wildlife_Avian	Waterfowl	05/02/2017	5	6	February	2017	2017|6	Winter	Galway	53.4978	-8.93	RNA Detected	H5N1	HPAI	2017|RNA Detected	H5N1 Wild Bird Species Identification
Canada Goose	Branta canadensis	Branta	Yes	Wildlife_Avian	Waterfowl	05/02/2017	5	6	February	2017	2017|6	Winter	Galway	53.4978	-8.93	RNA Detected	H5N1	HPAI	2017|RNA Detected	H5N1 Wild Bird Species Identification
Canada Goose	Branta canadensis	Branta	Yes	Wildlife_Avian	Waterfowl	05/02/2017	5	6	February	2017	2017|6	Winter	Galway	53.4978	-8.93	RNA Detected	H5N1	HPAI	2017|RNA Detected	H5N1 Wild Bird Species Identification
Common Buzzard	Buteo buteo	Buteo	No	Wildlife_Avian	Raptor	09/02/2017	9	6	February	2017	2017|6	Winter	Dublin	53.4993	-6.1642	RNA Detected	H5N1	HPAI	2017|RNA Detected	H5N1 Wild Bird Species Identification
Common Buzzard	Buteo buteo	Buteo	No	Wildlife_Avian	Raptor	09/02/2017	9	6	February	2017	2017|6	Winter	Dublin	53.4993	-6.1642	RNA Detected	H5N1	HPAI	2017|RNA Detected	H5N1 Wild Bird Species Identification
Common Shelduck	Tadorna tadorna	Tadorna	Partial	Wildlife_Avian	Waterfowl	09/02/2017	9	6	February	2017	2017|6	Winter	Dublin	53.4993	-6.1642	RNA Detected	H5N1	HPAI	2017|RNA Detected	H5N1 Wild Bird Species Identification
Common Shelduck	Tadorna tadorna	Tadorna	Partial	Wildlife_Avian	Waterfowl	09/02/2017	9	6	February	2017	2017|6	Winter	Dublin	53.4993	-6.1642	RNA Detected	H5N1	HPAI	2017|RNA Detected	H5N1 Wild Bird Species Identification
Little Egret	Egretta garzetta	Egretta	Yes	Wildlife_Avian	Wader	09/02/2017	9	6	February	2017	2017|6	Winter	Dublin	53.4993	-6.1642	RNA Detected	H5N1	HPAI	2017|RNA Detected	H5N1 Wild Bird Species Identification
Common Merganser	Mergus merganser	Mergus	Partial	Wildlife_Avian	Waterfowl	11/02/2017	11	6	February	2017	2017|6	Winter	Wicklow	53.0064	-6.3446	RNA Detected	H5N1	HPAI	2017|RNA Detected	H5N1 Wild Bird Species Identification
Common Merganser	Mergus merganser	Mergus	Partial	Wildlife_Avian	Waterfowl	11/02/2017	11	6	February	2017	2017|6	Winter	Wicklow	53.0064	-6.3446	RNA Detected	H5N1	HPAI	2017|RNA Detected	H5N1 Wild Bird Species Identification
Little Grebe	Tachybaptus ruficollis	Tachybaptus	Yes	Wildlife_Avian	Waterfowl	12/02/2017	12	7	February	2017	2017|7	Winter	Dublin	53.3549	-6.3298	RNA Detected	H5N1	HPAI	2017|RNA Detected	H5N1 Wild Bird Species Identification
Tufted Duck	Aythya fuligula	Aythya	Yes	Wildlife_Avian	Waterfowl	12/02/2017	12	7	February	2017	2017|7	Winter	Dublin	53.3549	-6.3298	RNA Detected	H5N1	HPAI	2017|RNA Detected	H5N1 Wild Bird Species Identification
Eurasian Magpie	Pica pica	Pica	No	Wildlife_Avian	Passerine	17/02/2017	17	7	February	2017	2017|7	Winter	Dublin	53.3327	-6.2407	RNA Detected	H5N1	HPAI	2017|RNA Detected	H5N1 Wild Bird Species Identification
Black-headed Gull	Chroicocephalus ridibundus	Chroicocephalus	Yes	Wildlife_Avian	Seabird	17/02/2017	17	7	February	2017	2017|7	Winter	Dublin	53.3565	-6.1733	RNA Detected	H5N1	HPAI	2017|RNA Detected	H5N1 Wild Bird Species Identification
Eurasian Magpie	Pica pica	Pica	No	Wildlife_Avian	Passerine	17/02/2017	17	7	February	2017	2017|7	Winter	Dublin	53.3565	-6.1733	RNA Detected	H5N1	HPAI	2017|RNA Detected	H5N1 Wild Bird Species Identification
Little Egret	Egretta garzetta	Egretta	Yes	Wildlife_Avian	Wader	17/02/2017	17	7	February	2017	2017|7	Winter	Dublin	53.3565	-6.1733	RNA Detected	H5N1	HPAI	2017|RNA Detected	H5N1 Wild Bird Species Identification
Little Egret	Egretta garzetta	Egretta	Yes	Wildlife_Avian	Wader	17/02/2017	17	7	February	2017	2017|7	Winter	Dublin	53.3565	-6.1733	RNA Detected	H5N1	HPAI	2017|RNA Detected	H5N1 Wild Bird Species Identification
Green-winged Teal	Anas crecca	Anas	Yes	Wildlife_Avian	Waterfowl	19/02/2017	19	8	February	2017	2017|8	Winter	Louth	54.009	-6.3897	RNA Detected	H5N1	HPAI	2017|RNA Detected	H5N1 Wild Bird Species Identification
Common Buzzard	Buteo buteo	Buteo	No	Wildlife_Avian	Raptor	23/02/2017	23	8	February	2017	2017|8	Winter	Dublin	53.5037	-6.1699	RNA Detected	H5N1	HPAI	2017|RNA Detected	H5N1 Wild Bird Species Identification
Common Buzzard	Buteo buteo	Buteo	No	Wildlife_Avian	Raptor	23/02/2017	23	8	February	2017	2017|8	Winter	Dublin	53.5037	-6.1699	RNA Detected	H5N1	HPAI	2017|RNA Detected	H5N1 Wild Bird Species Identification
Tufted Duck	Aythya fuligula	Aythya	Yes	Wildlife_Avian	Waterfowl	25/02/2017	25	8	February	2017	2017|8	Winter	Dublin	53.3378	-6.2589	RNA Detected	H5N1	HPAI	2017|RNA Detected	H5N1 Wild Bird Species Identification
Common Buzzard	Buteo buteo	Buteo	No	Wildlife_Avian	Raptor	25/02/2017	25	8	February	2017	2017|8	Winter	Dublin	53.4993	-6.1642	RNA Detected	H5N1	HPAI	2017|RNA Detected	H5N1 Wild Bird Species Identification
Whooper Swan	Cygnus cygnus	Cygnus	Yes	Wildlife_Avian	Waterfowl	02/01/2018	2	1	January	2018	2018|1	Winter	Wicklow	53.0977	-6.039	RNA Detected	H5N1	HPAI	2018|RNA Detected	H5N1 Wild Bird Species Identification
Whooper Swan	Cygnus cygnus	Cygnus	Yes	Wildlife_Avian	Waterfowl	02/01/2018	2	1	January	2018	2018|1	Winter	Wicklow	53.0977	-6.039	RNA Detected	H5N1	HPAI	2018|RNA Detected	H5N1 Wild Bird Species Identification
Whooper Swan	Cygnus cygnus	Cygnus	Yes	Wildlife_Avian	Waterfowl	02/01/2018	2	1	January	2018	2018|1	Winter	Wicklow	53.0977	-6.039	RNA Detected	H5N1	HPAI	2018|RNA Detected	H5N1 Wild Bird Species Identification
Grey Heron	Ardea cinerea	Ardea	No	Wildlife_Avian	Wader	06/01/2018	6	1	January	2018	2018|1	Winter	Dublin	53.3378	-6.2589	RNA Detected	H5N1	HPAI	2018|RNA Detected	H5N1 Wild Bird Species Identification
Mallard	Anas platyrhynchos	Anas	No	Wildlife_Avian	Waterfowl	04/03/2018	4	10	March	2018	2018|10	Spring	Kerry	52.0396	-9.535	RNA Detected	H5N1	HPAI	2018|RNA Detected	H5N1 Wild Bird Species Identification
Great Crested Grebe	Podiceps cristatus	Podiceps	Yes	Wildlife_Avian	Waterfowl	06/03/2018	6	10	March	2018	2018|10	Spring	Galway	53.276	-9.0371	RNA Detected	H5N1	HPAI	2018|RNA Detected	H5N1 Wild Bird Species Identification
Great Crested Grebe	Podiceps cristatus	Podiceps	Yes	Wildlife_Avian	Waterfowl	06/03/2018	6	10	March	2018	2018|10	Spring	Galway	53.276	-9.0371	RNA Detected	H5N1	HPAI	2018|RNA Detected	H5N1 Wild Bird Species Identification
Little Grebe	Tachybaptus ruficollis	Tachybaptus	Yes	Wildlife_Avian	Waterfowl	07/03/2018	7	10	March	2018	2018|10	Spring	Wicklow	53.0685	-6.0393	RNA Detected	H5N1	HPAI	2018|RNA Detected	H5N1 Wild Bird Species Identification
Brant	Branta bernicla	Branta	Yes	Wildlife_Avian	Waterfowl	07/03/2018	7	10	March	2018	2018|10	Spring	Wicklow	53.0977	-6.039	RNA Detected	H5N1	HPAI	2018|RNA Detected	H5N1 Wild Bird Species Identification
Mute Swan	Cygnus olor	Cygnus	No	Wildlife_Avian	Waterfowl	07/03/2018	7	10	March	2018	2018|10	Spring	Wicklow	53.0977	-6.039	RNA Detected	H5N1	HPAI	2018|RNA Detected	H5N1 Wild Bird Species Identification
Mute Swan	Cygnus olor	Cygnus	No	Wildlife_Avian	Waterfowl	07/03/2018	7	10	March	2018	2018|10	Spring	Wicklow	53.0977	-6.039	RNA Detected	H5N1	HPAI	2018|RNA Detected	H5N1 Wild Bird Species Identification
Black-headed Gull	Chroicocephalus ridibundus	Chroicocephalus	Yes	Wildlife_Avian	Seabird	07/03/2018	7	10	March	2018	2018|10	Spring	Galway	53.2629	-9.0567	RNA Detected	H5N1	HPAI	2018|RNA Detected	H5N1 Wild Bird Species Identification
Grey Heron	Ardea cinerea	Ardea	No	Wildlife_Avian	Wader	07/03/2018	7	10	March	2018	2018|10	Spring	Galway	53.2629	-9.0567	RNA Detected	H5N1	HPAI	2018|RNA Detected	H5N1 Wild Bird Species Identification
Tufted Duck	Aythya fuligula	Aythya	Yes	Wildlife_Avian	Waterfowl	07/03/2018	7	10	March	2018	2018|10	Spring	Dublin	53.3378	-6.2589	RNA Detected	H5N1	HPAI	2018|RNA Detected	H5N1 Wild Bird Species Identification
Tufted Duck	Aythya fuligula	Aythya	Yes	Wildlife_Avian	Waterfowl	07/03/2018	7	10	March	2018	2018|10	Spring	Dublin	53.3378	-6.2589	RNA Detected	H5N1	HPAI	2018|RNA Detected	H5N1 Wild Bird Species Identification
Grey Heron	Ardea cinerea	Ardea	No	Wildlife_Avian	Wader	08/03/2018	8	10	March	2018	2018|10	Spring	Dublin	53.3365	-6.2419	RNA Detected	H5N1	HPAI	2018|RNA Detected	H5N1 Wild Bird Species Identification
Grey Heron	Ardea cinerea	Ardea	No	Wildlife_Avian	Wader	09/03/2018	9	10	March	2018	2018|10	Spring	Dublin	53.3378	-6.2589	RNA Detected	H5N1	HPAI	2018|RNA Detected	H5N1 Wild Bird Species Identification
Tufted Duck	Aythya fuligula	Aythya	Yes	Wildlife_Avian	Waterfowl	10/03/2018	10	10	March	2018	2018|10	Spring	Dublin	53.3378	-6.2589	RNA Detected	H5N1	HPAI	2018|RNA Detected	H5N1 Wild Bird Species Identification
Mute Swan	Cygnus olor	Cygnus	No	Wildlife_Avian	Waterfowl	11/03/2018	11	11	March	2018	2018|11	Spring	Dublin	53.3378	-6.2589	RNA Detected	H5N1	HPAI	2018|RNA Detected	H5N1 Wild Bird Species Identification
Tufted Duck	Aythya fuligula	Aythya	Yes	Wildlife_Avian	Waterfowl	11/03/2018	11	11	March	2018	2018|11	Spring	Dublin	53.3378	-6.2589	RNA Detected	H5N1	HPAI	2018|RNA Detected	H5N1 Wild Bird Species Identification
Tufted Duck	Aythya fuligula	Aythya	Yes	Wildlife_Avian	Waterfowl	13/03/2018	13	11	March	2018	2018|11	Spring	Dublin	53.3378	-6.2589	RNA Detected	H5N1	HPAI	2018|RNA Detected	H5N1 Wild Bird Species Identification
Tufted Duck	Aythya fuligula	Aythya	Yes	Wildlife_Avian	Waterfowl	15/03/2018	15	11	March	2018	2018|11	Spring	Dublin	53.3378	-6.2589	RNA Detected	H5N1	HPAI	2018|RNA Detected	H5N1 Wild Bird Species Identification
Eurasian Magpie	Pica pica	Pica	No	Wildlife_Avian	Passerine	15/03/2018	15	11	March	2018	2018|11	Spring	Dublin	53.3378	-6.2589	RNA Detected	H5N1	HPAI	2018|RNA Detected	H5N1 Wild Bird Species Identification
Mallard	Anas platyrhynchos	Anas	No	Wildlife_Avian	Waterfowl	15/03/2018	15	11	March	2018	2018|11	Spring	Dublin	53.3378	-6.2589	RNA Detected	H5N1	HPAI	2018|RNA Detected	H5N1 Wild Bird Species Identification
Mute Swan	Cygnus olor	Cygnus	No	Wildlife_Avian	Waterfowl	15/03/2018	15	11	March	2018	2018|11	Spring	Dublin	53.3378	-6.2589	RNA Detected	H5N1	HPAI	2018|RNA Detected	H5N1 Wild Bird Species Identification
Tufted Duck	Aythya fuligula	Aythya	Yes	Wildlife_Avian	Waterfowl	15/03/2018	15	11	March	2018	2018|11	Spring	Dublin	53.3378	-6.2589	RNA Detected	H5N1	HPAI	2018|RNA Detected	H5N1 Wild Bird Species Identification
Great Black-backed Gull	Larus marinus	Larus	Partial	Wildlife_Avian	Seabird	16/03/2018	16	11	March	2018	2018|11	Spring	Wicklow	53.1851	-6.0765	RNA Detected	H5N1	HPAI	2018|RNA Detected	H5N1 Wild Bird Species Identification
Tufted Duck	Aythya fuligula	Aythya	Yes	Wildlife_Avian	Waterfowl	16/03/2018	16	11	March	2018	2018|11	Spring	Dublin	53.3378	-6.2589	RNA Detected	H5N1	HPAI	2018|RNA Detected	H5N1 Wild Bird Species Identification
Mute Swan	Cygnus olor	Cygnus	No	Wildlife_Avian	Waterfowl	16/03/2018	16	11	March	2018	2018|11	Spring	Dublin	53.3378	-6.2589	RNA Detected	H5N1	HPAI	2018|RNA Detected	H5N1 Wild Bird Species Identification
Fieldfare	Turdus pilaris	Turdus	Yes	Wildlife_Avian	Passerine	18/03/2018	18	12	March	2018	2018|12	Spring	Wicklow	53.0685	-6.0393	RNA Detected	H5N1	HPAI	2018|RNA Detected	H5N1 Wild Bird Species Identification
Fieldfare	Turdus pilaris	Turdus	Yes	Wildlife_Avian	Passerine	18/03/2018	18	12	March	2018	2018|12	Spring	Wicklow	53.0685	-6.0393	RNA Detected	H5N1	HPAI	2018|RNA Detected	H5N1 Wild Bird Species Identification
Tufted Duck	Aythya fuligula	Aythya	Yes	Wildlife_Avian	Waterfowl	18/03/2018	18	12	March	2018	2018|12	Spring	Dublin	53.3378	-6.2589	RNA Detected	H5N1	HPAI	2018|RNA Detected	H5N1 Wild Bird Species Identification
Eurasian Magpie	Pica pica	Pica	No	Wildlife_Avian	Passerine	18/03/2018	18	12	March	2018	2018|12	Spring	Dublin	53.344	-6.2559	RNA Detected	H5N1	HPAI	2018|RNA Detected	H5N1 Wild Bird Species Identification
Eurasian Magpie	Pica pica	Pica	No	Wildlife_Avian	Passerine	24/03/2018	24	12	March	2018	2018|12	Spring	Dublin	53.3378	-6.2589	RNA Detected	H5N1	HPAI	2018|RNA Detected	H5N1 Wild Bird Species Identification
Mallard	Anas platyrhynchos	Anas	No	Wildlife_Avian	Waterfowl	24/03/2018	24	12	March	2018	2018|12	Spring	Dublin	53.3378	-6.2589	RNA Detected	H5N1	HPAI	2018|RNA Detected	H5N1 Wild Bird Species Identification
Mute Swan	Cygnus olor	Cygnus	No	Wildlife_Avian	Waterfowl	24/03/2018	24	12	March	2018	2018|12	Spring	Dublin	53.3378	-6.2589	RNA Detected	H5N1	HPAI	2018|RNA Detected	H5N1 Wild Bird Species Identification
Tufted Duck	Aythya fuligula	Aythya	Yes	Wildlife_Avian	Waterfowl	24/03/2018	24	12	March	2018	2018|12	Spring	Dublin	53.3378	-6.2589	RNA Detected	H5N1	HPAI	2018|RNA Detected	H5N1 Wild Bird Species Identification
Eurasian Magpie	Pica pica	Pica	No	Wildlife_Avian	Passerine	24/03/2018	24	12	March	2018	2018|12	Spring	Dublin	53.3378	-6.2589	RNA Detected	H5N1	HPAI	2018|RNA Detected	H5N1 Wild Bird Species Identification
Whooper Swan	Cygnus cygnus	Cygnus	Yes	Wildlife_Avian	Waterfowl	25/03/2018	25	13	March	2018	2018|13	Spring	Roscommon	53.327	-7.9854	RNA Detected	H5N1	HPAI	2018|RNA Detected	H5N1 Wild Bird Species Identification
Mallard	Anas platyrhynchos	Anas	No	Wildlife_Avian	Waterfowl	26/03/2018	26	13	March	2018	2018|13	Spring	Dublin	53.3378	-6.2589	RNA Detected	H5N1	HPAI	2018|RNA Detected	H5N1 Wild Bird Species Identification
Black-headed Gull	Chroicocephalus ridibundus	Chroicocephalus	Yes	Wildlife_Avian	Seabird	27/03/2018	27	13	March	2018	2018|13	Spring	Galway	53.2673	-9.0528	RNA Detected	H5N1	HPAI	2018|RNA Detected	H5N1 Wild Bird Species Identification
Black-headed Gull	Chroicocephalus ridibundus	Chroicocephalus	Yes	Wildlife_Avian	Seabird	27/03/2018	27	13	March	2018	2018|13	Spring	Galway	53.2673	-9.0528	RNA Detected	H5N1	HPAI	2018|RNA Detected	H5N1 Wild Bird Species Identification
Grey Heron	Ardea cinerea	Ardea	No	Wildlife_Avian	Wader	29/03/2018	29	13	March	2018	2018|13	Spring	Dublin	53.3622	-6.2201	RNA Detected	H5N1	HPAI	2018|RNA Detected	H5N1 Wild Bird Species Identification
Little Grebe	Tachybaptus ruficollis	Tachybaptus	Yes	Wildlife_Avian	Waterfowl	01/04/2018	1	14	April	2018	2018|14	Spring	Wicklow	53.1836	-6.1863	RNA Detected	H5N1	HPAI	2018|RNA Detected	H5N1 Wild Bird Species Identification
Mew Gull	Larus canus	Larus	Yes	Wildlife_Avian	Seabird	03/04/2018	3	14	April	2018	2018|14	Spring	Kerry	51.7737	-10.1353	RNA Detected	H5N1	HPAI	2018|RNA Detected	H5N1 Wild Bird Species Identification
Tufted Duck	Aythya fuligula	Aythya	Yes	Wildlife_Avian	Waterfowl	04/04/2018	4	14	April	2018	2018|14	Spring	Kerry	52.0396	-9.535	RNA Detected	H5N1	HPAI	2018|RNA Detected	H5N1 Wild Bird Species Identification
Great Black-backed Gull	Larus marinus	Larus	Partial	Wildlife_Avian	Seabird	05/04/2018	5	14	April	2018	2018|14	Spring	Galway	53.276	-9.0371	RNA Detected	H5N1	HPAI	2018|RNA Detected	H5N1 Wild Bird Species Identification
Mallard	Anas platyrhynchos	Anas	No	Wildlife_Avian	Waterfowl	05/04/2018	5	14	April	2018	2018|14	Spring	Galway	53.276	-9.0371	RNA Detected	H5N1	HPAI	2018|RNA Detected	H5N1 Wild Bird Species Identification
Greylag Goose	Anser anser	Anser	Yes	Wildlife_Avian	Waterfowl	06/04/2018	6	14	April	2018	2018|14	Spring	Galway	53.456	-9.5408	RNA Detected	H5N1	HPAI	2018|RNA Detected	H5N1 Wild Bird Species Identification
Greylag Goose	Anser anser	Anser	Yes	Wildlife_Avian	Waterfowl	06/04/2018	6	14	April	2018	2018|14	Spring	Galway	53.456	-9.5408	RNA Detected	H5N1	HPAI	2018|RNA Detected	H5N1 Wild Bird Species Identification
Common Shelduck	Tadorna tadorna	Tadorna	Partial	Wildlife_Avian	Waterfowl	07/04/2018	7	14	April	2018	2018|14	Spring	Galway	53.2629	-9.0567	RNA Detected	H5N1	HPAI	2018|RNA Detected	H5N1 Wild Bird Species Identification
Grey Heron	Ardea cinerea	Ardea	No	Wildlife_Avian	Wader	07/04/2018	7	14	April	2018	2018|14	Spring	Galway	53.2629	-9.0567	RNA Detected	H5N1	HPAI	2018|RNA Detected	H5N1 Wild Bird Species Identification
Eurasian Magpie	Pica pica	Pica	No	Wildlife_Avian	Passerine	08/04/2018	8	15	April	2018	2018|15	Spring	Dublin	53.3378	-6.2589	RNA Detected	H5N1	HPAI	2018|RNA Detected	H5N1 Wild Bird Species Identification
Tufted Duck	Aythya fuligula	Aythya	Yes	Wildlife_Avian	Waterfowl	08/04/2018	8	15	April	2018	2018|15	Spring	Dublin	53.3378	-6.2589	RNA Detected	H5N1	HPAI	2018|RNA Detected	H5N1 Wild Bird Species Identification
Brant	Branta bernicla	Branta	Yes	Wildlife_Avian	Waterfowl	16/04/2018	16	16	April	2018	2018|16	Spring	Dublin	53.355	-6.1704	RNA Detected	H5N1	HPAI	2018|RNA Detected	H5N1 Wild Bird Species Identification
Brant	Branta bernicla	Branta	Yes	Wildlife_Avian	Waterfowl	16/04/2018	16	16	April	2018	2018|16	Spring	Dublin	53.355	-6.1704	RNA Detected	H5N1	HPAI	2018|RNA Detected	H5N1 Wild Bird Species Identification
Greylag Goose	Anser anser	Anser	Yes	Wildlife_Avian	Waterfowl	17/04/2018	17	16	April	2018	2018|16	Spring	Wexford	52.3565	-6.4217	RNA Detected	H5N1	HPAI	2018|RNA Detected	H5N1 Wild Bird Species Identification
Mute Swan	Cygnus olor	Cygnus	No	Wildlife_Avian	Waterfowl	18/04/2018	18	16	April	2018	2018|16	Spring	Galway	53.276	-9.0371	RNA Detected	H5N1	HPAI	2018|RNA Detected	H5N1 Wild Bird Species Identification
Little Grebe	Tachybaptus ruficollis	Tachybaptus	Yes	Wildlife_Avian	Waterfowl	22/04/2018	22	17	April	2018	2018|17	Spring	Wicklow	53.0679	-6.216	RNA Detected	H5N1	HPAI	2018|RNA Detected	H5N1 Wild Bird Species Identification
Great Crested Grebe	Podiceps cristatus	Podiceps	Yes	Wildlife_Avian	Waterfowl	22/04/2018	22	17	April	2018	2018|17	Spring	Wicklow	53.0906	-6.1953	RNA Detected	H5N1	HPAI	2018|RNA Detected	H5N1 Wild Bird Species Identification
Mute Swan	Cygnus olor	Cygnus	No	Wildlife_Avian	Waterfowl	22/04/2018	22	17	April	2018	2018|17	Spring	Wicklow	53.0906	-6.1953	RNA Detected	H5N1	HPAI	2018|RNA Detected	H5N1 Wild Bird Species Identification
Mew Gull	Larus canus	Larus	Yes	Wildlife_Avian	Seabird	22/04/2018	22	17	April	2018	2018|17	Spring	Meath	53.7078	-6.3136	RNA Detected	H5N1	HPAI	2018|RNA Detected	H5N1 Wild Bird Species Identification
Greylag Goose	Anser anser	Anser	Yes	Wildlife_Avian	Waterfowl	24/04/2018	24	17	April	2018	2018|17	Spring	Wexford	52.3565	-6.4217	RNA Detected	H5N1	HPAI	2018|RNA Detected	H5N1 Wild Bird Species Identification
Grey Heron	Ardea cinerea	Ardea	No	Wildlife_Avian	Wader	26/04/2018	26	17	April	2018	2018|17	Spring	Galway	53.2629	-9.0567	RNA Detected	H5N1	HPAI	2018|RNA Detected	H5N1 Wild Bird Species Identification
Mute Swan	Cygnus olor	Cygnus	No	Wildlife_Avian	Waterfowl	26/04/2018	26	17	April	2018	2018|17	Spring	Galway	53.2673	-9.0528	RNA Detected	H5N1	HPAI	2018|RNA Detected	H5N1 Wild Bird Species Identification
Great Black-backed Gull	Larus marinus	Larus	Partial	Wildlife_Avian	Seabird	28/04/2018	28	17	April	2018	2018|17	Spring	Kerry	52.1333	-10.5158	RNA Detected	H5N1	HPAI	2018|RNA Detected	H5N1 Wild Bird Species Identification
Eurasian Magpie	Pica pica	Pica	No	Wildlife_Avian	Passerine	28/04/2018	28	17	April	2018	2018|17	Spring	Dublin	53.3482	-6.291	RNA Detected	H5N1	HPAI	2018|RNA Detected	H5N1 Wild Bird Species Identification
Tufted Duck	Aythya fuligula	Aythya	Yes	Wildlife_Avian	Waterfowl	28/04/2018	28	17	April	2018	2018|17	Spring	Dublin	53.3482	-6.291	RNA Detected	H5N1	HPAI	2018|RNA Detected	H5N1 Wild Bird Species Identification
Little Egret	Egretta garzetta	Egretta	Yes	Wildlife_Avian	Wader	01/05/2018	1	18	May	2018	2018|18	Spring	Clare	53.1298	-9.129	RNA Detected	H5N1	HPAI	2018|RNA Detected	H5N1 Wild Bird Species Identification
Mallard	Anas platyrhynchos	Anas	No	Wildlife_Avian	Waterfowl	04/05/2018	4	18	May	2018	2018|18	Spring	Wicklow	53.0685	-6.0393	RNA Detected	H5N1	HPAI	2018|RNA Detected	H5N1 Wild Bird Species Identification
Whooper Swan	Cygnus cygnus	Cygnus	Yes	Wildlife_Avian	Waterfowl	04/05/2018	4	18	May	2018	2018|18	Spring	Galway	53.6212	-10.2044	RNA Detected	H5N1	HPAI	2018|RNA Detected	H5N1 Wild Bird Species Identification
Whooper Swan	Cygnus cygnus	Cygnus	Yes	Wildlife_Avian	Waterfowl	04/05/2018	4	18	May	2018	2018|18	Spring	Galway	53.6212	-10.2044	RNA Detected	H5N1	HPAI	2018|RNA Detected	H5N1 Wild Bird Species Identification
Whooper Swan	Cygnus cygnus	Cygnus	Yes	Wildlife_Avian	Waterfowl	04/05/2018	4	18	May	2018	2018|18	Spring	Galway	53.6212	-10.2044	RNA Detected	H5N1	HPAI	2018|RNA Detected	H5N1 Wild Bird Species Identification
Black-headed Gull	Chroicocephalus ridibundus	Chroicocephalus	Yes	Wildlife_Avian	Seabird	05/05/2018	5	18	May	2018	2018|18	Spring	Galway	53.1908	-8.5786	RNA Detected	H5N1	HPAI	2018|RNA Detected	H5N1 Wild Bird Species Identification
Black-headed Gull	Chroicocephalus ridibundus	Chroicocephalus	Yes	Wildlife_Avian	Seabird	05/05/2018	5	18	May	2018	2018|18	Spring	Galway	53.1908	-8.5786	RNA Detected	H5N1	HPAI	2018|RNA Detected	H5N1 Wild Bird Species Identification
Mute Swan	Cygnus olor	Cygnus	No	Wildlife_Avian	Waterfowl	05/05/2018	5	18	May	2018	2018|18	Spring	Galway	53.1908	-8.5786	RNA Detected	H5N1	HPAI	2018|RNA Detected	H5N1 Wild Bird Species Identification
Mute Swan	Cygnus olor	Cygnus	No	Wildlife_Avian	Waterfowl	29/04/2018	29	18	April	2018	2018|18	Spring	Kerry	52.0396	-9.535	RNA Detected	H5N1	HPAI	2018|RNA Detected	H5N1 Wild Bird Species Identification
Mallard	Anas platyrhynchos	Anas	No	Wildlife_Avian	Waterfowl	06/05/2018	6	19	May	2018	2018|19	Spring	Galway	53.269	-9.0161	RNA Detected	H5N1	HPAI	2018|RNA Detected	H5N1 Wild Bird Species Identification
Great Black-backed Gull	Larus marinus	Larus	Partial	Wildlife_Avian	Seabird	06/05/2018	6	19	May	2018	2018|19	Spring	Dublin	53.2716	-6.0831	RNA Detected	H5N1	HPAI	2018|RNA Detected	H5N1 Wild Bird Species Identification
Mute Swan	Cygnus olor	Cygnus	No	Wildlife_Avian	Waterfowl	06/05/2018	6	19	May	2018	2018|19	Spring	Galway	53.276	-9.0371	RNA Detected	H5N1	HPAI	2018|RNA Detected	H5N1 Wild Bird Species Identification
Mute Swan	Cygnus olor	Cygnus	No	Wildlife_Avian	Waterfowl	06/05/2018	6	19	May	2018	2018|19	Spring	Galway	53.276	-9.0371	RNA Detected	H5N1	HPAI	2018|RNA Detected	H5N1 Wild Bird Species Identification
Mute Swan	Cygnus olor	Cygnus	No	Wildlife_Avian	Waterfowl	06/05/2018	6	19	May	2018	2018|19	Spring	Galway	53.276	-9.0371	RNA Detected	H5N1	HPAI	2018|RNA Detected	H5N1 Wild Bird Species Identification
Mute Swan	Cygnus olor	Cygnus	No	Wildlife_Avian	Waterfowl	06/05/2018	6	19	May	2018	2018|19	Spring	Galway	53.276	-9.0371	RNA Detected	H5N1	HPAI	2018|RNA Detected	H5N1 Wild Bird Species Identification
Common Shelduck	Tadorna tadorna	Tadorna	Partial	Wildlife_Avian	Waterfowl	07/05/2018	7	19	May	2018	2018|19	Spring	Wicklow	53.0977	-6.039	RNA Detected	H5N1	HPAI	2018|RNA Detected	H5N1 Wild Bird Species Identification
Mallard	Anas platyrhynchos	Anas	No	Wildlife_Avian	Waterfowl	07/05/2018	7	19	May	2018	2018|19	Spring	Galway	53.276	-9.0371	RNA Detected	H5N1	HPAI	2018|RNA Detected	H5N1 Wild Bird Species Identification
Mallard	Anas platyrhynchos	Anas	No	Wildlife_Avian	Waterfowl	07/05/2018	7	19	May	2018	2018|19	Spring	Galway	53.276	-9.0371	RNA Detected	H5N1	HPAI	2018|RNA Detected	H5N1 Wild Bird Species Identification
Mallard	Anas platyrhynchos	Anas	No	Wildlife_Avian	Waterfowl	07/05/2018	7	19	May	2018	2018|19	Spring	Galway	53.276	-9.0371	RNA Detected	H5N1	HPAI	2018|RNA Detected	H5N1 Wild Bird Species Identification
Mallard	Anas platyrhynchos	Anas	No	Wildlife_Avian	Waterfowl	07/05/2018	7	19	May	2018	2018|19	Spring	Galway	53.276	-9.0371	RNA Detected	H5N1	HPAI	2018|RNA Detected	H5N1 Wild Bird Species Identification
Eurasian Magpie	Pica pica	Pica	No	Wildlife_Avian	Passerine	08/05/2018	8	19	May	2018	2018|19	Spring	Galway	53.2918	-9.0663	RNA Detected	H5N1	HPAI	2018|RNA Detected	H5N1 Wild Bird Species Identification
Mute Swan	Cygnus olor	Cygnus	No	Wildlife_Avian	Waterfowl	09/05/2018	9	19	May	2018	2018|19	Spring	Galway	53.276	-9.0371	RNA Detected	H5N1	HPAI	2018|RNA Detected	H5N1 Wild Bird Species Identification
Mute Swan	Cygnus olor	Cygnus	No	Wildlife_Avian	Waterfowl	09/05/2018	9	19	May	2018	2018|19	Spring	Galway	53.276	-9.0371	RNA Detected	H5N1	HPAI	2018|RNA Detected	H5N1 Wild Bird Species Identification
Mallard	Anas platyrhynchos	Anas	No	Wildlife_Avian	Waterfowl	10/05/2018	10	19	May	2018	2018|19	Spring	Galway	53.276	-9.0371	RNA Detected	H5N1	HPAI	2018|RNA Detected	H5N1 Wild Bird Species Identification
Mallard	Anas platyrhynchos	Anas	No	Wildlife_Avian	Waterfowl	10/05/2018	10	19	May	2018	2018|19	Spring	Galway	53.276	-9.0371	RNA Detected	H5N1	HPAI	2018|RNA Detected	H5N1 Wild Bird Species Identification
Mallard	Anas platyrhynchos	Anas	No	Wildlife_Avian	Waterfowl	10/05/2018	10	19	May	2018	2018|19	Spring	Galway	53.276	-9.0371	RNA Detected	H5N1	HPAI	2018|RNA Detected	H5N1 Wild Bird Species Identification
Mute Swan	Cygnus olor	Cygnus	No	Wildlife_Avian	Waterfowl	11/05/2018	11	19	May	2018	2018|19	Spring	Galway	53.1908	-8.5786	RNA Detected	H5N1	HPAI	2018|RNA Detected	H5N1 Wild Bird Species Identification
Mute Swan	Cygnus olor	Cygnus	No	Wildlife_Avian	Waterfowl	11/05/2018	11	19	May	2018	2018|19	Spring	Galway	53.1908	-8.5786	RNA Detected	H5N1	HPAI	2018|RNA Detected	H5N1 Wild Bird Species Identification
Mute Swan	Cygnus olor	Cygnus	No	Wildlife_Avian	Waterfowl	11/05/2018	11	19	May	2018	2018|19	Spring	Galway	53.1908	-8.5786	RNA Detected	H5N1	HPAI	2018|RNA Detected	H5N1 Wild Bird Species Identification
Mute Swan	Cygnus olor	Cygnus	No	Wildlife_Avian	Waterfowl	11/05/2018	11	19	May	2018	2018|19	Spring	Galway	53.1908	-8.5786	RNA Detected	H5N1	HPAI	2018|RNA Detected	H5N1 Wild Bird Species Identification
Mute Swan	Cygnus olor	Cygnus	No	Wildlife_Avian	Waterfowl	11/05/2018	11	19	May	2018	2018|19	Spring	Galway	53.1908	-8.5786	RNA Detected	H5N1	HPAI	2018|RNA Detected	H5N1 Wild Bird Species Identification
Black-headed Gull	Chroicocephalus ridibundus	Chroicocephalus	Yes	Wildlife_Avian	Seabird	12/05/2018	12	19	May	2018	2018|19	Spring	Kerry	51.8282	-10.1745	RNA Detected	H5N1	HPAI	2018|RNA Detected	H5N1 Wild Bird Species Identification
Mew Gull	Larus canus	Larus	Yes	Wildlife_Avian	Seabird	12/05/2018	12	19	May	2018	2018|19	Spring	Kerry	51.8282	-10.1745	RNA Detected	H5N1	HPAI	2018|RNA Detected	H5N1 Wild Bird Species Identification
Mew Gull	Larus canus	Larus	Yes	Wildlife_Avian	Seabird	12/05/2018	12	19	May	2018	2018|19	Spring	Kerry	51.8282	-10.1745	RNA Detected	H5N1	HPAI	2018|RNA Detected	H5N1 Wild Bird Species Identification
Eurasian Magpie	Pica pica	Pica	No	Wildlife_Avian	Passerine	12/05/2018	12	19	May	2018	2018|19	Spring	Wicklow	53.0064	-6.3446	RNA Detected	H5N1	HPAI	2018|RNA Detected	H5N1 Wild Bird Species Identification
Mute Swan	Cygnus olor	Cygnus	No	Wildlife_Avian	Waterfowl	12/05/2018	12	19	May	2018	2018|19	Spring	Galway	53.276	-9.0371	RNA Detected	H5N1	HPAI	2018|RNA Detected	H5N1 Wild Bird Species Identification
Mute Swan	Cygnus olor	Cygnus	No	Wildlife_Avian	Waterfowl	12/05/2018	12	19	May	2018	2018|19	Spring	Galway	53.276	-9.0371	RNA Detected	H5N1	HPAI	2018|RNA Detected	H5N1 Wild Bird Species Identification
Mew Gull	Larus canus	Larus	Yes	Wildlife_Avian	Seabird	12/05/2018	12	19	May	2018	2018|19	Spring	Donegal	55.2572	-8.2075	RNA Detected	H5N1	HPAI	2018|RNA Detected	H5N1 Wild Bird Species Identification
Mew Gull	Larus canus	Larus	Yes	Wildlife_Avian	Seabird	12/05/2018	12	19	May	2018	2018|19	Spring	Donegal	55.2572	-8.2075	RNA Detected	H5N1	HPAI	2018|RNA Detected	H5N1 Wild Bird Species Identification
Common Eider	Somateria mollissima	Somateria	Partial	Wildlife_Avian	Waterfowl	12/05/2018	12	19	May	2018	2018|19	Spring	Donegal	55.2572	-8.2075	RNA Detected	H5N1	HPAI	2018|RNA Detected	H5N1 Wild Bird Species Identification
Common Eider	Somateria mollissima	Somateria	Partial	Wildlife_Avian	Waterfowl	12/05/2018	12	19	May	2018	2018|19	Spring	Donegal	55.2572	-8.2075	RNA Detected	H5N1	HPAI	2018|RNA Detected	H5N1 Wild Bird Species Identification
Mallard	Anas platyrhynchos	Anas	No	Wildlife_Avian	Waterfowl	08/01/2018	8	2	January	2018	2018|2	Winter	Wicklow	53.0105	-6.3271	RNA Detected	H5N1	HPAI	2018|RNA Detected	H5N1 Wild Bird Species Identification
Greylag Goose	Anser anser	Anser	Yes	Wildlife_Avian	Waterfowl	10/01/2018	10	2	January	2018	2018|2	Winter	Louth	53.9351	-6.3801	RNA Detected	H5N1	HPAI	2018|RNA Detected	H5N1 Wild Bird Species Identification
Pink-footed Goose	Anser brachyrhynchus	Anser	Yes	Wildlife_Avian	Waterfowl	10/01/2018	10	2	January	2018	2018|2	Winter	Louth	53.9351	-6.3801	RNA Detected	H5N1	HPAI	2018|RNA Detected	H5N1 Wild Bird Species Identification
Pink-footed Goose	Anser brachyrhynchus	Anser	Yes	Wildlife_Avian	Waterfowl	10/01/2018	10	2	January	2018	2018|2	Winter	Louth	53.9351	-6.3801	RNA Detected	H5N1	HPAI	2018|RNA Detected	H5N1 Wild Bird Species Identification
Greater Scaup	Aythya marila	Aythya	Yes	Wildlife_Avian	Waterfowl	10/01/2018	10	2	January	2018	2018|2	Winter	Louth	53.9859	-6.2344	RNA Detected	H5N1	HPAI	2018|RNA Detected	H5N1 Wild Bird Species Identification
Mallard	Anas platyrhynchos	Anas	No	Wildlife_Avian	Waterfowl	13/05/2018	13	20	May	2018	2018|20	Spring	Galway	53.1908	-8.5786	RNA Detected	H5N1	HPAI	2018|RNA Detected	H5N1 Wild Bird Species Identification
Mallard	Anas platyrhynchos	Anas	No	Wildlife_Avian	Waterfowl	13/05/2018	13	20	May	2018	2018|20	Spring	Galway	53.1908	-8.5786	RNA Detected	H5N1	HPAI	2018|RNA Detected	H5N1 Wild Bird Species Identification
Mallard	Anas platyrhynchos	Anas	No	Wildlife_Avian	Waterfowl	13/05/2018	13	20	May	2018	2018|20	Spring	Galway	53.1908	-8.5786	RNA Detected	H5N1	HPAI	2018|RNA Detected	H5N1 Wild Bird Species Identification
Mute Swan	Cygnus olor	Cygnus	No	Wildlife_Avian	Waterfowl	13/05/2018	13	20	May	2018	2018|20	Spring	Galway	53.1908	-8.5786	RNA Detected	H5N1	HPAI	2018|RNA Detected	H5N1 Wild Bird Species Identification
Mute Swan	Cygnus olor	Cygnus	No	Wildlife_Avian	Waterfowl	13/05/2018	13	20	May	2018	2018|20	Spring	Galway	53.1908	-8.5786	RNA Detected	H5N1	HPAI	2018|RNA Detected	H5N1 Wild Bird Species Identification
Mallard	Anas platyrhynchos	Anas	No	Wildlife_Avian	Waterfowl	13/05/2018	13	20	May	2018	2018|20	Spring	Galway	53.1908	-8.5786	RNA Detected	H5N1	HPAI	2018|RNA Detected	H5N1 Wild Bird Species Identification
Mallard	Anas platyrhynchos	Anas	No	Wildlife_Avian	Waterfowl	13/05/2018	13	20	May	2018	2018|20	Spring	Galway	53.1908	-8.5786	RNA Detected	H5N1	HPAI	2018|RNA Detected	H5N1 Wild Bird Species Identification
Grey Heron	Ardea cinerea	Ardea	No	Wildlife_Avian	Wader	13/05/2018	13	20	May	2018	2018|20	Spring	Galway	53.2629	-9.0567	RNA Detected	H5N1	HPAI	2018|RNA Detected	H5N1 Wild Bird Species Identification
Grey Heron	Ardea cinerea	Ardea	No	Wildlife_Avian	Wader	13/05/2018	13	20	May	2018	2018|20	Spring	Galway	53.2629	-9.0567	RNA Detected	H5N1	HPAI	2018|RNA Detected	H5N1 Wild Bird Species Identification
Mute Swan	Cygnus olor	Cygnus	No	Wildlife_Avian	Waterfowl	13/05/2018	13	20	May	2018	2018|20	Spring	Galway	53.276	-9.0371	RNA Detected	H5N1	HPAI	2018|RNA Detected	H5N1 Wild Bird Species Identification
Tufted Duck	Aythya fuligula	Aythya	Yes	Wildlife_Avian	Waterfowl	13/05/2018	13	20	May	2018	2018|20	Spring	Donegal	55.2643	-8.2297	RNA Detected	H5N1	HPAI	2018|RNA Detected	H5N1 Wild Bird Species Identification
Common Eider	Somateria mollissima	Somateria	Partial	Wildlife_Avian	Waterfowl	13/05/2018	13	20	May	2018	2018|20	Spring	Donegal	55.2643	-8.2297	RNA Detected	H5N1	HPAI	2018|RNA Detected	H5N1 Wild Bird Species Identification
Common Eider	Somateria mollissima	Somateria	Partial	Wildlife_Avian	Waterfowl	13/05/2018	13	20	May	2018	2018|20	Spring	Donegal	55.2643	-8.2297	RNA Detected	H5N1	HPAI	2018|RNA Detected	H5N1 Wild Bird Species Identification
Great Black-backed Gull	Larus marinus	Larus	Partial	Wildlife_Avian	Seabird	14/05/2018	14	20	May	2018	2018|20	Spring	Kerry	51.7644	-10.1161	RNA Detected	H5N1	HPAI	2018|RNA Detected	H5N1 Wild Bird Species Identification
Black-headed Gull	Chroicocephalus ridibundus	Chroicocephalus	Yes	Wildlife_Avian	Seabird	14/05/2018	14	20	May	2018	2018|20	Spring	Galway	53.276	-9.0371	RNA Detected	H5N1	HPAI	2018|RNA Detected	H5N1 Wild Bird Species Identification
Great Black-backed Gull	Larus marinus	Larus	Partial	Wildlife_Avian	Seabird	15/05/2018	15	20	May	2018	2018|20	Spring	Wexford	52.1173	-6.6151	RNA Detected	H5N1	HPAI	2018|RNA Detected	H5N1 Wild Bird Species Identification
Great Black-backed Gull	Larus marinus	Larus	Partial	Wildlife_Avian	Seabird	15/05/2018	15	20	May	2018	2018|20	Spring	Wexford	52.1173	-6.6151	RNA Detected	H5N1	HPAI	2018|RNA Detected	H5N1 Wild Bird Species Identification
Great Black-backed Gull	Larus marinus	Larus	Partial	Wildlife_Avian	Seabird	15/05/2018	15	20	May	2018	2018|20	Spring	Wexford	52.1173	-6.6151	RNA Detected	H5N1	HPAI	2018|RNA Detected	H5N1 Wild Bird Species Identification
Great Black-backed Gull	Larus marinus	Larus	Partial	Wildlife_Avian	Seabird	15/05/2018	15	20	May	2018	2018|20	Spring	Wexford	52.131	-6.9212	RNA Detected	H5N1	HPAI	2018|RNA Detected	H5N1 Wild Bird Species Identification
Black-headed Gull	Chroicocephalus ridibundus	Chroicocephalus	Yes	Wildlife_Avian	Seabird	15/05/2018	15	20	May	2018	2018|20	Spring	Galway	53.276	-9.0371	RNA Detected	H5N1	HPAI	2018|RNA Detected	H5N1 Wild Bird Species Identification
Mallard	Anas platyrhynchos	Anas	No	Wildlife_Avian	Waterfowl	15/05/2018	15	20	May	2018	2018|20	Spring	Galway	53.276	-9.0371	RNA Detected	H5N1	HPAI	2018|RNA Detected	H5N1 Wild Bird Species Identification
Mute Swan	Cygnus olor	Cygnus	No	Wildlife_Avian	Waterfowl	15/05/2018	15	20	May	2018	2018|20	Spring	Galway	53.276	-9.0371	RNA Detected	H5N1	HPAI	2018|RNA Detected	H5N1 Wild Bird Species Identification
Mallard	Anas platyrhynchos	Anas	No	Wildlife_Avian	Waterfowl	15/05/2018	15	20	May	2018	2018|20	Spring	Galway	53.276	-9.0371	RNA Detected	H5N1	HPAI	2018|RNA Detected	H5N1 Wild Bird Species Identification
Great Black-backed Gull	Larus marinus	Larus	Partial	Wildlife_Avian	Seabird	17/05/2018	17	20	May	2018	2018|20	Spring	Cork	51.8503	-8.2944	RNA Detected	H5N1	HPAI	2018|RNA Detected	H5N1 Wild Bird Species Identification
Eurasian Magpie	Pica pica	Pica	No	Wildlife_Avian	Passerine	17/05/2018	17	20	May	2018	2018|20	Spring	Galway	53.2472	-8.9622	RNA Detected	H5N1	HPAI	2018|RNA Detected	H5N1 Wild Bird Species Identification
Mute Swan	Cygnus olor	Cygnus	No	Wildlife_Avian	Waterfowl	17/05/2018	17	20	May	2018	2018|20	Spring	Galway	53.276	-9.0371	RNA Detected	H5N1	HPAI	2018|RNA Detected	H5N1 Wild Bird Species Identification
Mute Swan	Cygnus olor	Cygnus	No	Wildlife_Avian	Waterfowl	17/05/2018	17	20	May	2018	2018|20	Spring	Galway	53.276	-9.0371	RNA Detected	H5N1	HPAI	2018|RNA Detected	H5N1 Wild Bird Species Identification
Mute Swan	Cygnus olor	Cygnus	No	Wildlife_Avian	Waterfowl	17/05/2018	17	20	May	2018	2018|20	Spring	Galway	53.276	-9.0371	RNA Detected	H5N1	HPAI	2018|RNA Detected	H5N1 Wild Bird Species Identification
Mallard	Anas platyrhynchos	Anas	No	Wildlife_Avian	Waterfowl	19/05/2018	19	20	May	2018	2018|20	Spring	Galway	53.2707	-9.0341	RNA Detected	H5N1	HPAI	2018|RNA Detected	H5N1 Wild Bird Species Identification
Mute Swan	Cygnus olor	Cygnus	No	Wildlife_Avian	Waterfowl	19/05/2018	19	20	May	2018	2018|20	Spring	Galway	53.2707	-9.0341	RNA Detected	H5N1	HPAI	2018|RNA Detected	H5N1 Wild Bird Species Identification
Greater Scaup	Aythya marila	Aythya	Yes	Wildlife_Avian	Waterfowl	19/05/2018	19	20	May	2018	2018|20	Spring	Galway	53.276	-9.0371	RNA Detected	H5N1	HPAI	2018|RNA Detected	H5N1 Wild Bird Species Identification
Greater Scaup	Aythya marila	Aythya	Yes	Wildlife_Avian	Waterfowl	22/05/2018	22	21	May	2018	2018|21	Spring	Galway	53.276	-9.0371	RNA Detected	H5N1	HPAI	2018|RNA Detected	H5N1 Wild Bird Species Identification
Common Shelduck	Tadorna tadorna	Tadorna	Partial	Wildlife_Avian	Waterfowl	24/05/2018	24	21	May	2018	2018|21	Spring	Wicklow	53.0977	-6.039	RNA Detected	H5N1	HPAI	2018|RNA Detected	H5N1 Wild Bird Species Identification
Greater Scaup	Aythya marila	Aythya	Yes	Wildlife_Avian	Waterfowl	24/05/2018	24	21	May	2018	2018|21	Spring	Galway	53.276	-9.0371	RNA Detected	H5N1	HPAI	2018|RNA Detected	H5N1 Wild Bird Species Identification
Mallard	Anas platyrhynchos	Anas	No	Wildlife_Avian	Waterfowl	25/05/2018	25	21	May	2018	2018|21	Spring	Galway	53.276	-9.0371	RNA Detected	H5N1	HPAI	2018|RNA Detected	H5N1 Wild Bird Species Identification
Eurasian Magpie	Pica pica	Pica	No	Wildlife_Avian	Passerine	25/05/2018	25	21	May	2018	2018|21	Spring	Galway	53.276	-9.0371	RNA Detected	H5N1	HPAI	2018|RNA Detected	H5N1 Wild Bird Species Identification
Black-headed Gull	Chroicocephalus ridibundus	Chroicocephalus	Yes	Wildlife_Avian	Seabird	26/05/2018	26	21	May	2018	2018|21	Spring	Kerry	51.8282	-10.1745	RNA Detected	H5N1	HPAI	2018|RNA Detected	H5N1 Wild Bird Species Identification
Mute Swan	Cygnus olor	Cygnus	No	Wildlife_Avian	Waterfowl	26/05/2018	26	21	May	2018	2018|21	Spring	Galway	53.2707	-9.0341	RNA Detected	H5N1	HPAI	2018|RNA Detected	H5N1 Wild Bird Species Identification
Mute Swan	Cygnus olor	Cygnus	No	Wildlife_Avian	Waterfowl	26/05/2018	26	21	May	2018	2018|21	Spring	Galway	53.276	-9.0371	RNA Detected	H5N1	HPAI	2018|RNA Detected	H5N1 Wild Bird Species Identification
Black-headed Gull	Chroicocephalus ridibundus	Chroicocephalus	Yes	Wildlife_Avian	Seabird	26/05/2018	26	21	May	2018	2018|21	Spring	Galway	53.276	-9.0371	RNA Detected	H5N1	HPAI	2018|RNA Detected	H5N1 Wild Bird Species Identification
Mallard	Anas platyrhynchos	Anas	No	Wildlife_Avian	Waterfowl	26/05/2018	26	21	May	2018	2018|21	Spring	Galway	53.276	-9.0371	RNA Detected	H5N1	HPAI	2018|RNA Detected	H5N1 Wild Bird Species Identification
Mallard	Anas platyrhynchos	Anas	No	Wildlife_Avian	Waterfowl	01/06/2018	1	22	June	2018	2018|22	Summer	Galway	53.3013	-9.0775	RNA Detected	H5N1	HPAI	2018|RNA Detected	H5N1 Wild Bird Species Identification
Mallard	Anas platyrhynchos	Anas	No	Wildlife_Avian	Waterfowl	01/06/2018	1	22	June	2018	2018|22	Summer	Galway	53.3013	-9.0775	RNA Detected	H5N1	HPAI	2018|RNA Detected	H5N1 Wild Bird Species Identification
Mute Swan	Cygnus olor	Cygnus	No	Wildlife_Avian	Waterfowl	01/06/2018	1	22	June	2018	2018|22	Summer	Galway	53.3013	-9.0775	RNA Detected	H5N1	HPAI	2018|RNA Detected	H5N1 Wild Bird Species Identification
Mute Swan	Cygnus olor	Cygnus	No	Wildlife_Avian	Waterfowl	01/06/2018	1	22	June	2018	2018|22	Summer	Galway	53.3013	-9.0775	RNA Detected	H5N1	HPAI	2018|RNA Detected	H5N1 Wild Bird Species Identification
Common Shelduck	Tadorna tadorna	Tadorna	Partial	Wildlife_Avian	Waterfowl	27/05/2018	27	22	May	2018	2018|22	Spring	Cork	51.6501	-9.5666	RNA Detected	H5N1	HPAI	2018|RNA Detected	H5N1 Wild Bird Species Identification
Grey Heron	Ardea cinerea	Ardea	No	Wildlife_Avian	Wader	27/05/2018	27	22	May	2018	2018|22	Spring	Cork	51.6501	-9.5666	RNA Detected	H5N1	HPAI	2018|RNA Detected	H5N1 Wild Bird Species Identification
Mute Swan	Cygnus olor	Cygnus	No	Wildlife_Avian	Waterfowl	27/05/2018	27	22	May	2018	2018|22	Spring	Galway	53.276	-9.0371	RNA Detected	H5N1	HPAI	2018|RNA Detected	H5N1 Wild Bird Species Identification
Common Shelduck	Tadorna tadorna	Tadorna	Partial	Wildlife_Avian	Waterfowl	28/05/2018	28	22	May	2018	2018|22	Spring	Galway	53.1203	-9.6693	RNA Detected	H5N1	HPAI	2018|RNA Detected	H5N1 Wild Bird Species Identification
Mallard	Anas platyrhynchos	Anas	No	Wildlife_Avian	Waterfowl	28/05/2018	28	22	May	2018	2018|22	Spring	Galway	53.1203	-9.6693	RNA Detected	H5N1	HPAI	2018|RNA Detected	H5N1 Wild Bird Species Identification
Mute Swan	Cygnus olor	Cygnus	No	Wildlife_Avian	Waterfowl	28/05/2018	28	22	May	2018	2018|22	Spring	Galway	53.1203	-9.6693	RNA Detected	H5N1	HPAI	2018|RNA Detected	H5N1 Wild Bird Species Identification
Mute Swan	Cygnus olor	Cygnus	No	Wildlife_Avian	Waterfowl	28/05/2018	28	22	May	2018	2018|22	Spring	Galway	53.1203	-9.6693	RNA Detected	H5N1	HPAI	2018|RNA Detected	H5N1 Wild Bird Species Identification
Mute Swan	Cygnus olor	Cygnus	No	Wildlife_Avian	Waterfowl	28/05/2018	28	22	May	2018	2018|22	Spring	Galway	53.1203	-9.6693	RNA Detected	H5N1	HPAI	2018|RNA Detected	H5N1 Wild Bird Species Identification
Mute Swan	Cygnus olor	Cygnus	No	Wildlife_Avian	Waterfowl	30/05/2018	30	22	May	2018	2018|22	Spring	Galway	53.276	-9.0371	RNA Detected	H5N1	HPAI	2018|RNA Detected	H5N1 Wild Bird Species Identification
Common Shelduck	Tadorna tadorna	Tadorna	Partial	Wildlife_Avian	Waterfowl	04/06/2018	4	23	June	2018	2018|23	Summer	Dublin	53.336	-6.2143	RNA Detected	H5N1	HPAI	2018|RNA Detected	H5N1 Wild Bird Species Identification
Eurasian Magpie	Pica pica	Pica	No	Wildlife_Avian	Passerine	04/06/2018	4	23	June	2018	2018|23	Summer	Dublin	53.336	-6.2143	RNA Detected	H5N1	HPAI	2018|RNA Detected	H5N1 Wild Bird Species Identification
Grey Heron	Ardea cinerea	Ardea	No	Wildlife_Avian	Wader	05/06/2018	5	23	June	2018	2018|23	Summer	Dublin	53.3366	-6.2076	RNA Detected	H5N1	HPAI	2018|RNA Detected	H5N1 Wild Bird Species Identification
Common Eider	Somateria mollissima	Somateria	Partial	Wildlife_Avian	Waterfowl	05/06/2018	5	23	June	2018	2018|23	Summer	Donegal	55.1931	-8.2178	RNA Detected	H5N1	HPAI	2018|RNA Detected	H5N1 Wild Bird Species Identification
Common Eider	Somateria mollissima	Somateria	Partial	Wildlife_Avian	Waterfowl	05/06/2018	5	23	June	2018	2018|23	Summer	Donegal	55.1931	-8.2178	RNA Detected	H5N1	HPAI	2018|RNA Detected	H5N1 Wild Bird Species Identification
Black-headed Gull	Chroicocephalus ridibundus	Chroicocephalus	Yes	Wildlife_Avian	Seabird	06/06/2018	6	23	June	2018	2018|23	Summer	Wexford	52.1954	-6.4572	RNA Detected	H5N1	HPAI	2018|RNA Detected	H5N1 Wild Bird Species Identification
Black-headed Gull	Chroicocephalus ridibundus	Chroicocephalus	Yes	Wildlife_Avian	Seabird	06/06/2018	6	23	June	2018	2018|23	Summer	Galway	53.276	-9.0371	RNA Detected	H5N1	HPAI	2018|RNA Detected	H5N1 Wild Bird Species Identification
Mallard	Anas platyrhynchos	Anas	No	Wildlife_Avian	Waterfowl	06/06/2018	6	23	June	2018	2018|23	Summer	Galway	53.276	-9.0371	RNA Detected	H5N1	HPAI	2018|RNA Detected	H5N1 Wild Bird Species Identification
Mallard	Anas platyrhynchos	Anas	No	Wildlife_Avian	Waterfowl	09/06/2018	9	23	June	2018	2018|23	Summer	Dublin	53.3616	-6.2422	RNA Detected	H5N1	HPAI	2018|RNA Detected	H5N1 Wild Bird Species Identification
Grey Heron	Ardea cinerea	Ardea	No	Wildlife_Avian	Wader	10/06/2018	10	24	June	2018	2018|24	Summer	Dublin	53.3512	-6.3016	RNA Detected	H5N1	HPAI	2018|RNA Detected	H5N1 Wild Bird Species Identification
Great Black-backed Gull	Larus marinus	Larus	Partial	Wildlife_Avian	Seabird	11/06/2018	11	24	June	2018	2018|24	Summer	Kerry	51.7713	-10.5404	RNA Detected	H5N1	HPAI	2018|RNA Detected	H5N1 Wild Bird Species Identification
Little Egret	Egretta garzetta	Egretta	Yes	Wildlife_Avian	Wader	11/06/2018	11	24	June	2018	2018|24	Summer	Dublin	53.3616	-6.2422	RNA Detected	H5N1	HPAI	2018|RNA Detected	H5N1 Wild Bird Species Identification
Grey Heron	Ardea cinerea	Ardea	No	Wildlife_Avian	Wader	13/06/2018	13	24	June	2018	2018|24	Summer	Sligo	54.2716	-8.4672	RNA Detected	H5N1	HPAI	2018|RNA Detected	H5N1 Wild Bird Species Identification
Grey Heron	Ardea cinerea	Ardea	No	Wildlife_Avian	Wader	13/06/2018	13	24	June	2018	2018|24	Summer	Sligo	54.2716	-8.4672	RNA Detected	H5N1	HPAI	2018|RNA Detected	H5N1 Wild Bird Species Identification
Mute Swan	Cygnus olor	Cygnus	No	Wildlife_Avian	Waterfowl	13/06/2018	13	24	June	2018	2018|24	Summer	Sligo	54.2716	-8.4672	RNA Detected	H5N1	HPAI	2018|RNA Detected	H5N1 Wild Bird Species Identification
Common Shelduck	Tadorna tadorna	Tadorna	Partial	Wildlife_Avian	Waterfowl	14/06/2018	14	24	June	2018	2018|24	Summer	Dublin	53.3105	-6.1974	RNA Detected	H5N1	HPAI	2018|RNA Detected	H5N1 Wild Bird Species Identification
Grey Heron	Ardea cinerea	Ardea	No	Wildlife_Avian	Wader	14/06/2018	14	24	June	2018	2018|24	Summer	Dublin	53.3105	-6.1974	RNA Detected	H5N1	HPAI	2018|RNA Detected	H5N1 Wild Bird Species Identification
Tufted Duck	Aythya fuligula	Aythya	Yes	Wildlife_Avian	Waterfowl	15/06/2018	15	24	June	2018	2018|24	Summer	Dublin	53.2605	-6.1429	RNA Detected	H5N1	HPAI	2018|RNA Detected	H5N1 Wild Bird Species Identification
Eurasian Magpie	Pica pica	Pica	No	Wildlife_Avian	Passerine	16/06/2018	16	24	June	2018	2018|24	Summer	Dublin	53.344	-6.2559	RNA Detected	H5N1	HPAI	2018|RNA Detected	H5N1 Wild Bird Species Identification
Eurasian Magpie	Pica pica	Pica	No	Wildlife_Avian	Passerine	17/06/2018	17	25	June	2018	2018|25	Summer	Dublin	53.3271	-6.2352	RNA Detected	H5N1	HPAI	2018|RNA Detected	H5N1 Wild Bird Species Identification
Eurasian Magpie	Pica pica	Pica	No	Wildlife_Avian	Passerine	17/06/2018	17	25	June	2018	2018|25	Summer	Dublin	53.3271	-6.2352	RNA Detected	H5N1	HPAI	2018|RNA Detected	H5N1 Wild Bird Species Identification
Tufted Duck	Aythya fuligula	Aythya	Yes	Wildlife_Avian	Waterfowl	17/06/2018	17	25	June	2018	2018|25	Summer	Dublin	53.3271	-6.2352	RNA Detected	H5N1	HPAI	2018|RNA Detected	H5N1 Wild Bird Species Identification
Tufted Duck	Aythya fuligula	Aythya	Yes	Wildlife_Avian	Waterfowl	17/06/2018	17	25	June	2018	2018|25	Summer	Dublin	53.3271	-6.2352	RNA Detected	H5N1	HPAI	2018|RNA Detected	H5N1 Wild Bird Species Identification
Black-headed Gull	Chroicocephalus ridibundus	Chroicocephalus	Yes	Wildlife_Avian	Seabird	18/06/2018	18	25	June	2018	2018|25	Summer	Galway	53.2695	-9.0535	RNA Detected	H5N1	HPAI	2018|RNA Detected	H5N1 Wild Bird Species Identification
Black-headed Gull	Chroicocephalus ridibundus	Chroicocephalus	Yes	Wildlife_Avian	Seabird	18/06/2018	18	25	June	2018	2018|25	Summer	Galway	53.2695	-9.0535	RNA Detected	H5N1	HPAI	2018|RNA Detected	H5N1 Wild Bird Species Identification
Mute Swan	Cygnus olor	Cygnus	No	Wildlife_Avian	Waterfowl	18/06/2018	18	25	June	2018	2018|25	Summer	Galway	53.3569	-9.0488	RNA Detected	H5N1	HPAI	2018|RNA Detected	H5N1 Wild Bird Species Identification
Mute Swan	Cygnus olor	Cygnus	No	Wildlife_Avian	Waterfowl	18/06/2018	18	25	June	2018	2018|25	Summer	Galway	53.3569	-9.0488	RNA Detected	H5N1	HPAI	2018|RNA Detected	H5N1 Wild Bird Species Identification
Mute Swan	Cygnus olor	Cygnus	No	Wildlife_Avian	Waterfowl	18/06/2018	18	25	June	2018	2018|25	Summer	Galway	53.3569	-9.0488	RNA Detected	H5N1	HPAI	2018|RNA Detected	H5N1 Wild Bird Species Identification
Black-headed Gull	Chroicocephalus ridibundus	Chroicocephalus	Yes	Wildlife_Avian	Seabird	19/06/2018	19	25	June	2018	2018|25	Summer	Galway	53.2695	-9.0535	RNA Detected	H5N1	HPAI	2018|RNA Detected	H5N1 Wild Bird Species Identification
Mew Gull	Larus canus	Larus	Yes	Wildlife_Avian	Seabird	20/06/2018	20	25	June	2018	2018|25	Summer	Kerry	52.0921	-10.5404	RNA Detected	H5N1	HPAI	2018|RNA Detected	H5N1 Wild Bird Species Identification
Green-winged Teal	Anas crecca	Anas	Yes	Wildlife_Avian	Waterfowl	21/06/2018	21	25	June	2018	2018|25	Summer	Kerry	51.9847	-9.5646	RNA Detected	H5N1	HPAI	2018|RNA Detected	H5N1 Wild Bird Species Identification
Little Grebe	Tachybaptus ruficollis	Tachybaptus	Yes	Wildlife_Avian	Waterfowl	21/06/2018	21	25	June	2018	2018|25	Summer	Kerry	51.9847	-9.5646	RNA Detected	H5N1	HPAI	2018|RNA Detected	H5N1 Wild Bird Species Identification
Common Buzzard	Buteo buteo	Buteo	No	Wildlife_Avian	Raptor	29/06/2018	29	26	June	2018	2018|26	Summer	Cork	52.1316	-8.631	RNA Detected	H5N1	HPAI	2018|RNA Detected	H5N1 Wild Bird Species Identification
Common Buzzard	Buteo buteo	Buteo	No	Wildlife_Avian	Raptor	29/06/2018	29	26	June	2018	2018|26	Summer	Wexford	52.1954	-6.4572	RNA Detected	H5N1	HPAI	2018|RNA Detected	H5N1 Wild Bird Species Identification
Great Crested Grebe	Podiceps cristatus	Podiceps	Yes	Wildlife_Avian	Waterfowl	29/06/2018	29	26	June	2018	2018|26	Summer	Wexford	52.1954	-6.4572	RNA Detected	H5N1	HPAI	2018|RNA Detected	H5N1 Wild Bird Species Identification
Mute Swan	Cygnus olor	Cygnus	No	Wildlife_Avian	Waterfowl	29/06/2018	29	26	June	2018	2018|26	Summer	Wexford	52.1954	-6.4572	RNA Detected	H5N1	HPAI	2018|RNA Detected	H5N1 Wild Bird Species Identification
Great Black-backed Gull	Larus marinus	Larus	Partial	Wildlife_Avian	Seabird	04/07/2018	4	27	July	2018	2018|27	Summer	Cork	51.4396	-9.4929	RNA Detected	H5N1	HPAI	2018|RNA Detected	H5N1 Wild Bird Species Identification
Little Grebe	Tachybaptus ruficollis	Tachybaptus	Yes	Wildlife_Avian	Waterfowl	04/07/2018	4	27	July	2018	2018|27	Summer	Cork	51.4396	-9.4929	RNA Detected	H5N1	HPAI	2018|RNA Detected	H5N1 Wild Bird Species Identification
Common Shelduck	Tadorna tadorna	Tadorna	Partial	Wildlife_Avian	Waterfowl	04/07/2018	4	27	July	2018	2018|27	Summer	Dublin	53.3694	-6.1482	RNA Detected	H5N1	HPAI	2018|RNA Detected	H5N1 Wild Bird Species Identification
Little Egret	Egretta garzetta	Egretta	Yes	Wildlife_Avian	Wader	04/07/2018	4	27	July	2018	2018|27	Summer	Dublin	53.3694	-6.1482	RNA Detected	H5N1	HPAI	2018|RNA Detected	H5N1 Wild Bird Species Identification
Little Egret	Egretta garzetta	Egretta	Yes	Wildlife_Avian	Wader	06/07/2018	6	27	July	2018	2018|27	Summer	Galway	53.276	-9.0371	RNA Detected	H5N1	HPAI	2018|RNA Detected	H5N1 Wild Bird Species Identification
Eurasian Magpie	Pica pica	Pica	No	Wildlife_Avian	Passerine	06/07/2018	6	27	July	2018	2018|27	Summer	Dublin	53.3378	-6.2589	RNA Detected	H5N1	HPAI	2018|RNA Detected	H5N1 Wild Bird Species Identification
Mute Swan	Cygnus olor	Cygnus	No	Wildlife_Avian	Waterfowl	07/07/2018	7	27	July	2018	2018|27	Summer	Galway	53.2918	-9.0663	RNA Detected	H5N1	HPAI	2018|RNA Detected	H5N1 Wild Bird Species Identification
Mallard	Anas platyrhynchos	Anas	No	Wildlife_Avian	Waterfowl	08/07/2018	8	28	July	2018	2018|28	Summer	Limerick	52.6692	-8.5939	RNA Detected	H5N1	HPAI	2018|RNA Detected	H5N1 Wild Bird Species Identification
Mute Swan	Cygnus olor	Cygnus	No	Wildlife_Avian	Waterfowl	08/07/2018	8	28	July	2018	2018|28	Summer	Limerick	52.6692	-8.5939	RNA Detected	H5N1	HPAI	2018|RNA Detected	H5N1 Wild Bird Species Identification
Mute Swan	Cygnus olor	Cygnus	No	Wildlife_Avian	Waterfowl	08/07/2018	8	28	July	2018	2018|28	Summer	Limerick	52.6692	-8.5939	RNA Detected	H5N1	HPAI	2018|RNA Detected	H5N1 Wild Bird Species Identification
Mute Swan	Cygnus olor	Cygnus	No	Wildlife_Avian	Waterfowl	08/07/2018	8	28	July	2018	2018|28	Summer	Limerick	52.6692	-8.5939	RNA Detected	H5N1	HPAI	2018|RNA Detected	H5N1 Wild Bird Species Identification
Mute Swan	Cygnus olor	Cygnus	No	Wildlife_Avian	Waterfowl	08/07/2018	8	28	July	2018	2018|28	Summer	Galway	53.2918	-9.0663	RNA Detected	H5N1	HPAI	2018|RNA Detected	H5N1 Wild Bird Species Identification
Black-headed Gull	Chroicocephalus ridibundus	Chroicocephalus	Yes	Wildlife_Avian	Seabird	08/07/2018	8	28	July	2018	2018|28	Summer	Galway	53.5617	-10.1427	RNA Detected	H5N1	HPAI	2018|RNA Detected	H5N1 Wild Bird Species Identification
Black-headed Gull	Chroicocephalus ridibundus	Chroicocephalus	Yes	Wildlife_Avian	Seabird	08/07/2018	8	28	July	2018	2018|28	Summer	Galway	53.5617	-10.1427	RNA Detected	H5N1	HPAI	2018|RNA Detected	H5N1 Wild Bird Species Identification
Mew Gull	Larus canus	Larus	Yes	Wildlife_Avian	Seabird	08/07/2018	8	28	July	2018	2018|28	Summer	Galway	53.5617	-10.1427	RNA Detected	H5N1	HPAI	2018|RNA Detected	H5N1 Wild Bird Species Identification
Whooper Swan	Cygnus cygnus	Cygnus	Yes	Wildlife_Avian	Waterfowl	09/07/2018	9	28	July	2018	2018|28	Summer	Galway	53.6149	-10.2255	RNA Detected	H5N1	HPAI	2018|RNA Detected	H5N1 Wild Bird Species Identification
Black-headed Gull	Chroicocephalus ridibundus	Chroicocephalus	Yes	Wildlife_Avian	Seabird	10/07/2018	10	28	July	2018	2018|28	Summer	Limerick	52.6631	-8.6308	RNA Detected	H5N1	HPAI	2018|RNA Detected	H5N1 Wild Bird Species Identification
Mallard	Anas platyrhynchos	Anas	No	Wildlife_Avian	Waterfowl	10/07/2018	10	28	July	2018	2018|28	Summer	Limerick	52.6631	-8.6308	RNA Detected	H5N1	HPAI	2018|RNA Detected	H5N1 Wild Bird Species Identification
Mute Swan	Cygnus olor	Cygnus	No	Wildlife_Avian	Waterfowl	10/07/2018	10	28	July	2018	2018|28	Summer	Limerick	52.6631	-8.6308	RNA Detected	H5N1	HPAI	2018|RNA Detected	H5N1 Wild Bird Species Identification
Eurasian Magpie	Pica pica	Pica	No	Wildlife_Avian	Passerine	10/07/2018	10	28	July	2018	2018|28	Summer	Clare	52.7151	-8.7526	RNA Detected	H5N1	HPAI	2018|RNA Detected	H5N1 Wild Bird Species Identification
Mew Gull	Larus canus	Larus	Yes	Wildlife_Avian	Seabird	11/07/2018	11	28	July	2018	2018|28	Summer	Kerry	51.8209	-10.1718	RNA Detected	H5N1	HPAI	2018|RNA Detected	H5N1 Wild Bird Species Identification
Grey Heron	Ardea cinerea	Ardea	No	Wildlife_Avian	Wader	12/07/2018	12	28	July	2018	2018|28	Summer	Cork	51.9102	-8.0642	RNA Detected	H5N1	HPAI	2018|RNA Detected	H5N1 Wild Bird Species Identification
Grey Heron	Ardea cinerea	Ardea	No	Wildlife_Avian	Wader	12/07/2018	12	28	July	2018	2018|28	Summer	Clare	52.7164	-8.5019	RNA Detected	H5N1	HPAI	2018|RNA Detected	H5N1 Wild Bird Species Identification
Mallard	Anas platyrhynchos	Anas	No	Wildlife_Avian	Waterfowl	12/07/2018	12	28	July	2018	2018|28	Summer	Clare	52.7164	-8.5019	RNA Detected	H5N1	HPAI	2018|RNA Detected	H5N1 Wild Bird Species Identification
Black-headed Gull	Chroicocephalus ridibundus	Chroicocephalus	Yes	Wildlife_Avian	Seabird	12/07/2018	12	28	July	2018	2018|28	Summer	Dublin	53.347	-6.2599	RNA Detected	H5N1	HPAI	2018|RNA Detected	H5N1 Wild Bird Species Identification
Black-headed Gull	Chroicocephalus ridibundus	Chroicocephalus	Yes	Wildlife_Avian	Seabird	13/07/2018	13	28	July	2018	2018|28	Summer	Clare	52.6998	-8.9078	RNA Detected	H5N1	HPAI	2018|RNA Detected	H5N1 Wild Bird Species Identification
Black-headed Gull	Chroicocephalus ridibundus	Chroicocephalus	Yes	Wildlife_Avian	Seabird	13/07/2018	13	28	July	2018	2018|28	Summer	Clare	52.6998	-8.9078	RNA Detected	H5N1	HPAI	2018|RNA Detected	H5N1 Wild Bird Species Identification
Grey Heron	Ardea cinerea	Ardea	No	Wildlife_Avian	Wader	13/07/2018	13	28	July	2018	2018|28	Summer	Clare	52.6998	-8.9078	RNA Detected	H5N1	HPAI	2018|RNA Detected	H5N1 Wild Bird Species Identification
Mute Swan	Cygnus olor	Cygnus	No	Wildlife_Avian	Waterfowl	13/07/2018	13	28	July	2018	2018|28	Summer	Clare	52.6998	-8.9078	RNA Detected	H5N1	HPAI	2018|RNA Detected	H5N1 Wild Bird Species Identification
Black-headed Gull	Chroicocephalus ridibundus	Chroicocephalus	Yes	Wildlife_Avian	Seabird	16/07/2018	16	29	July	2018	2018|29	Summer	Dublin	53.3565	-6.1733	RNA Detected	H5N1	HPAI	2018|RNA Detected	H5N1 Wild Bird Species Identification
Mute Swan	Cygnus olor	Cygnus	No	Wildlife_Avian	Waterfowl	16/07/2018	16	29	July	2018	2018|29	Summer	Dublin	53.3565	-6.1733	RNA Detected	H5N1	HPAI	2018|RNA Detected	H5N1 Wild Bird Species Identification
Little Egret	Egretta garzetta	Egretta	Yes	Wildlife_Avian	Wader	17/07/2018	17	29	July	2018	2018|29	Summer	Dublin	53.3694	-6.1482	RNA Detected	H5N1	HPAI	2018|RNA Detected	H5N1 Wild Bird Species Identification
Mute Swan	Cygnus olor	Cygnus	No	Wildlife_Avian	Waterfowl	17/07/2018	17	29	July	2018	2018|29	Summer	Dublin	53.3694	-6.1482	RNA Detected	H5N1	HPAI	2018|RNA Detected	H5N1 Wild Bird Species Identification
Mallard	Anas platyrhynchos	Anas	No	Wildlife_Avian	Waterfowl	18/07/2018	18	29	July	2018	2018|29	Summer	Cork	51.9304	-8.5706	RNA Detected	H5N1	HPAI	2018|RNA Detected	H5N1 Wild Bird Species Identification
Mute Swan	Cygnus olor	Cygnus	No	Wildlife_Avian	Waterfowl	19/07/2018	19	29	July	2018	2018|29	Summer	Wicklow	53.2084	-6.1028	RNA Detected	H5N1	HPAI	2018|RNA Detected	H5N1 Wild Bird Species Identification
Mute Swan	Cygnus olor	Cygnus	No	Wildlife_Avian	Waterfowl	19/07/2018	19	29	July	2018	2018|29	Summer	Wicklow	53.2084	-6.1028	RNA Detected	H5N1	HPAI	2018|RNA Detected	H5N1 Wild Bird Species Identification
Tufted Duck	Aythya fuligula	Aythya	Yes	Wildlife_Avian	Waterfowl	19/07/2018	19	29	July	2018	2018|29	Summer	Dublin	53.3378	-6.2589	RNA Detected	H5N1	HPAI	2018|RNA Detected	H5N1 Wild Bird Species Identification
Black-headed Gull	Chroicocephalus ridibundus	Chroicocephalus	Yes	Wildlife_Avian	Seabird	20/07/2018	20	29	July	2018	2018|29	Summer	Dublin	53.3425	-6.2302	RNA Detected	H5N1	HPAI	2018|RNA Detected	H5N1 Wild Bird Species Identification
Whooper Swan	Cygnus cygnus	Cygnus	Yes	Wildlife_Avian	Waterfowl	17/01/2018	17	3	January	2018	2018|3	Winter	Wicklow	53.0977	-6.039	RNA Detected	H5N1	HPAI	2018|RNA Detected	H5N1 Wild Bird Species Identification
Common Pochard	Aythya ferina	Aythya	Yes	Wildlife_Avian	Waterfowl	22/07/2018	22	30	July	2018	2018|30	Summer	Dublin	53.2808	-6.4441	RNA Detected	H5N1	HPAI	2018|RNA Detected	H5N1 Wild Bird Species Identification
Mute Swan	Cygnus olor	Cygnus	No	Wildlife_Avian	Waterfowl	22/07/2018	22	30	July	2018	2018|30	Summer	Dublin	53.2808	-6.4441	RNA Detected	H5N1	HPAI	2018|RNA Detected	H5N1 Wild Bird Species Identification
Grey Heron	Ardea cinerea	Ardea	No	Wildlife_Avian	Wader	22/07/2018	22	30	July	2018	2018|30	Summer	Galway	53.5345	-9.2846	RNA Detected	H5N1	HPAI	2018|RNA Detected	H5N1 Wild Bird Species Identification
Mallard	Anas platyrhynchos	Anas	No	Wildlife_Avian	Waterfowl	22/07/2018	22	30	July	2018	2018|30	Summer	Galway	53.5345	-9.2846	RNA Detected	H5N1	HPAI	2018|RNA Detected	H5N1 Wild Bird Species Identification
Mute Swan	Cygnus olor	Cygnus	No	Wildlife_Avian	Waterfowl	22/07/2018	22	30	July	2018	2018|30	Summer	Galway	53.5345	-9.2846	RNA Detected	H5N1	HPAI	2018|RNA Detected	H5N1 Wild Bird Species Identification
Grey Heron	Ardea cinerea	Ardea	No	Wildlife_Avian	Wader	24/07/2018	24	30	July	2018	2018|30	Summer	Wicklow	53.1346	-6.3693	RNA Detected	H5N1	HPAI	2018|RNA Detected	H5N1 Wild Bird Species Identification
Grey Heron	Ardea cinerea	Ardea	No	Wildlife_Avian	Wader	24/07/2018	24	30	July	2018	2018|30	Summer	Wicklow	53.1346	-6.3693	RNA Detected	H5N1	HPAI	2018|RNA Detected	H5N1 Wild Bird Species Identification
Mute Swan	Cygnus olor	Cygnus	No	Wildlife_Avian	Waterfowl	24/07/2018	24	30	July	2018	2018|30	Summer	Dublin	53.3378	-6.2589	RNA Detected	H5N1	HPAI	2018|RNA Detected	H5N1 Wild Bird Species Identification
Black-headed Gull	Chroicocephalus ridibundus	Chroicocephalus	Yes	Wildlife_Avian	Seabird	26/07/2018	26	30	July	2018	2018|30	Summer	Kerry	51.8282	-10.1745	RNA Detected	H5N1	HPAI	2018|RNA Detected	H5N1 Wild Bird Species Identification
Little Egret	Egretta garzetta	Egretta	Yes	Wildlife_Avian	Wader	26/07/2018	26	30	July	2018	2018|30	Summer	Kerry	51.8282	-10.1745	RNA Detected	H5N1	HPAI	2018|RNA Detected	H5N1 Wild Bird Species Identification
Mew Gull	Larus canus	Larus	Yes	Wildlife_Avian	Seabird	26/07/2018	26	30	July	2018	2018|30	Summer	Kerry	51.8282	-10.1745	RNA Detected	H5N1	HPAI	2018|RNA Detected	H5N1 Wild Bird Species Identification
Black-headed Gull	Chroicocephalus ridibundus	Chroicocephalus	Yes	Wildlife_Avian	Seabird	01/08/2018	1	31	August	2018	2018|31	Summer	Galway	53.276	-9.0371	RNA Detected	H5N1	HPAI	2018|RNA Detected	H5N1 Wild Bird Species Identification
Black-headed Gull	Chroicocephalus ridibundus	Chroicocephalus	Yes	Wildlife_Avian	Seabird	01/08/2018	1	31	August	2018	2018|31	Summer	Galway	53.276	-9.0371	RNA Detected	H5N1	HPAI	2018|RNA Detected	H5N1 Wild Bird Species Identification
Black-headed Gull	Chroicocephalus ridibundus	Chroicocephalus	Yes	Wildlife_Avian	Seabird	01/08/2018	1	31	August	2018	2018|31	Summer	Galway	53.276	-9.0371	RNA Detected	H5N1	HPAI	2018|RNA Detected	H5N1 Wild Bird Species Identification
Black-headed Gull	Chroicocephalus ridibundus	Chroicocephalus	Yes	Wildlife_Avian	Seabird	02/08/2018	2	31	August	2018	2018|31	Summer	Galway	53.276	-9.0371	RNA Detected	H5N1	HPAI	2018|RNA Detected	H5N1 Wild Bird Species Identification
Eurasian Magpie	Pica pica	Pica	No	Wildlife_Avian	Passerine	05/08/2018	5	32	August	2018	2018|32	Summer	Dublin	53.3378	-6.2589	RNA Detected	H5N1	HPAI	2018|RNA Detected	H5N1 Wild Bird Species Identification
Grey Heron	Ardea cinerea	Ardea	No	Wildlife_Avian	Wader	05/08/2018	5	32	August	2018	2018|32	Summer	Dublin	53.3378	-6.2589	RNA Detected	H5N1	HPAI	2018|RNA Detected	H5N1 Wild Bird Species Identification
Mallard	Anas platyrhynchos	Anas	No	Wildlife_Avian	Waterfowl	05/08/2018	5	32	August	2018	2018|32	Summer	Dublin	53.3378	-6.2589	RNA Detected	H5N1	HPAI	2018|RNA Detected	H5N1 Wild Bird Species Identification
Tufted Duck	Aythya fuligula	Aythya	Yes	Wildlife_Avian	Waterfowl	05/08/2018	5	32	August	2018	2018|32	Summer	Dublin	53.3378	-6.2589	RNA Detected	H5N1	HPAI	2018|RNA Detected	H5N1 Wild Bird Species Identification
Mute Swan	Cygnus olor	Cygnus	No	Wildlife_Avian	Waterfowl	06/08/2018	6	32	August	2018	2018|32	Summer	Limerick	52.6692	-8.5939	RNA Detected	H5N1	HPAI	2018|RNA Detected	H5N1 Wild Bird Species Identification
Mallard	Anas platyrhynchos	Anas	No	Wildlife_Avian	Waterfowl	06/08/2018	6	32	August	2018	2018|32	Summer	Limerick	52.6692	-8.5939	RNA Detected	H5N1	HPAI	2018|RNA Detected	H5N1 Wild Bird Species Identification
Mallard	Anas platyrhynchos	Anas	No	Wildlife_Avian	Waterfowl	06/08/2018	6	32	August	2018	2018|32	Summer	Limerick	52.6692	-8.5939	RNA Detected	H5N1	HPAI	2018|RNA Detected	H5N1 Wild Bird Species Identification
Mute Swan	Cygnus olor	Cygnus	No	Wildlife_Avian	Waterfowl	06/08/2018	6	32	August	2018	2018|32	Summer	Limerick	52.6692	-8.5939	RNA Detected	H5N1	HPAI	2018|RNA Detected	H5N1 Wild Bird Species Identification
Mute Swan	Cygnus olor	Cygnus	No	Wildlife_Avian	Waterfowl	06/08/2018	6	32	August	2018	2018|32	Summer	Limerick	52.6692	-8.5939	RNA Detected	H5N1	HPAI	2018|RNA Detected	H5N1 Wild Bird Species Identification
Black-headed Gull	Chroicocephalus ridibundus	Chroicocephalus	Yes	Wildlife_Avian	Seabird	06/08/2018	6	32	August	2018	2018|32	Summer	Galway	53.276	-9.0371	RNA Detected	H5N1	HPAI	2018|RNA Detected	H5N1 Wild Bird Species Identification
Black-headed Gull	Chroicocephalus ridibundus	Chroicocephalus	Yes	Wildlife_Avian	Seabird	06/08/2018	6	32	August	2018	2018|32	Summer	Galway	53.276	-9.0371	RNA Detected	H5N1	HPAI	2018|RNA Detected	H5N1 Wild Bird Species Identification
Mute Swan	Cygnus olor	Cygnus	No	Wildlife_Avian	Waterfowl	06/08/2018	6	32	August	2018	2018|32	Summer	Galway	53.276	-9.0371	RNA Detected	H5N1	HPAI	2018|RNA Detected	H5N1 Wild Bird Species Identification
Tufted Duck	Aythya fuligula	Aythya	Yes	Wildlife_Avian	Waterfowl	06/08/2018	6	32	August	2018	2018|32	Summer	Dublin	53.3378	-6.2589	RNA Detected	H5N1	HPAI	2018|RNA Detected	H5N1 Wild Bird Species Identification
Black-headed Gull	Chroicocephalus ridibundus	Chroicocephalus	Yes	Wildlife_Avian	Seabird	06/08/2018	6	32	August	2018	2018|32	Summer	Dublin	53.3378	-6.2589	RNA Detected	H5N1	HPAI	2018|RNA Detected	H5N1 Wild Bird Species Identification
Mute Swan	Cygnus olor	Cygnus	No	Wildlife_Avian	Waterfowl	06/08/2018	6	32	August	2018	2018|32	Summer	Dublin	53.3378	-6.2589	RNA Detected	H5N1	HPAI	2018|RNA Detected	H5N1 Wild Bird Species Identification
Grey Heron	Ardea cinerea	Ardea	No	Wildlife_Avian	Wader	07/08/2018	7	32	August	2018	2018|32	Summer	Cork	51.5753	-9.0207	RNA Detected	H5N1	HPAI	2018|RNA Detected	H5N1 Wild Bird Species Identification
Mute Swan	Cygnus olor	Cygnus	No	Wildlife_Avian	Waterfowl	07/08/2018	7	32	August	2018	2018|32	Summer	Cork	51.5753	-9.0207	RNA Detected	H5N1	HPAI	2018|RNA Detected	H5N1 Wild Bird Species Identification
Black-headed Gull	Chroicocephalus ridibundus	Chroicocephalus	Yes	Wildlife_Avian	Seabird	07/08/2018	7	32	August	2018	2018|32	Summer	Galway	53.2673	-9.0528	RNA Detected	H5N1	HPAI	2018|RNA Detected	H5N1 Wild Bird Species Identification
Little Egret	Egretta garzetta	Egretta	Yes	Wildlife_Avian	Wader	07/08/2018	7	32	August	2018	2018|32	Summer	Dublin	53.3565	-6.1733	RNA Detected	H5N1	HPAI	2018|RNA Detected	H5N1 Wild Bird Species Identification
Little Egret	Egretta garzetta	Egretta	Yes	Wildlife_Avian	Wader	07/08/2018	7	32	August	2018	2018|32	Summer	Dublin	53.3565	-6.1733	RNA Detected	H5N1	HPAI	2018|RNA Detected	H5N1 Wild Bird Species Identification
Mute Swan	Cygnus olor	Cygnus	No	Wildlife_Avian	Waterfowl	08/08/2018	8	32	August	2018	2018|32	Summer	Limerick	52.6692	-8.5939	RNA Detected	H5N1	HPAI	2018|RNA Detected	H5N1 Wild Bird Species Identification
Eurasian Magpie	Pica pica	Pica	No	Wildlife_Avian	Passerine	08/08/2018	8	32	August	2018	2018|32	Summer	Dublin	53.3378	-6.2589	RNA Detected	H5N1	HPAI	2018|RNA Detected	H5N1 Wild Bird Species Identification
Tufted Duck	Aythya fuligula	Aythya	Yes	Wildlife_Avian	Waterfowl	08/08/2018	8	32	August	2018	2018|32	Summer	Dublin	53.3378	-6.2589	RNA Detected	H5N1	HPAI	2018|RNA Detected	H5N1 Wild Bird Species Identification
Little Egret	Egretta garzetta	Egretta	Yes	Wildlife_Avian	Wader	09/08/2018	9	32	August	2018	2018|32	Summer	Cork	51.5521	-9.2741	RNA Detected	H5N1	HPAI	2018|RNA Detected	H5N1 Wild Bird Species Identification
Mute Swan	Cygnus olor	Cygnus	No	Wildlife_Avian	Waterfowl	09/08/2018	9	32	August	2018	2018|32	Summer	Cork	51.5521	-9.2741	RNA Detected	H5N1	HPAI	2018|RNA Detected	H5N1 Wild Bird Species Identification
Mute Swan	Cygnus olor	Cygnus	No	Wildlife_Avian	Waterfowl	09/08/2018	9	32	August	2018	2018|32	Summer	Cork	51.5521	-9.2741	RNA Detected	H5N1	HPAI	2018|RNA Detected	H5N1 Wild Bird Species Identification
Great Black-backed Gull	Larus marinus	Larus	Partial	Wildlife_Avian	Seabird	12/08/2018	12	33	August	2018	2018|33	Summer	Dublin	53.2749	-6.0931	RNA Detected	H5N1	HPAI	2018|RNA Detected	H5N1 Wild Bird Species Identification
Black-headed Gull	Chroicocephalus ridibundus	Chroicocephalus	Yes	Wildlife_Avian	Seabird	12/08/2018	12	33	August	2018	2018|33	Summer	Dublin	53.347	-6.2599	RNA Detected	H5N1	HPAI	2018|RNA Detected	H5N1 Wild Bird Species Identification
Black-headed Gull	Chroicocephalus ridibundus	Chroicocephalus	Yes	Wildlife_Avian	Seabird	12/08/2018	12	33	August	2018	2018|33	Summer	Dublin	53.347	-6.2599	RNA Detected	H5N1	HPAI	2018|RNA Detected	H5N1 Wild Bird Species Identification
Mew Gull	Larus canus	Larus	Yes	Wildlife_Avian	Seabird	12/08/2018	12	33	August	2018	2018|33	Summer	Dublin	53.3694	-6.1482	RNA Detected	H5N1	HPAI	2018|RNA Detected	H5N1 Wild Bird Species Identification
Great Black-backed Gull	Larus marinus	Larus	Partial	Wildlife_Avian	Seabird	13/08/2018	13	33	August	2018	2018|33	Summer	Cork	51.9642	-7.8517	RNA Detected	H5N1	HPAI	2018|RNA Detected	H5N1 Wild Bird Species Identification
Mute Swan	Cygnus olor	Cygnus	No	Wildlife_Avian	Waterfowl	13/08/2018	13	33	August	2018	2018|33	Summer	Clare	52.6875	-8.9141	RNA Detected	H5N1	HPAI	2018|RNA Detected	H5N1 Wild Bird Species Identification
Mute Swan	Cygnus olor	Cygnus	No	Wildlife_Avian	Waterfowl	13/08/2018	13	33	August	2018	2018|33	Summer	Clare	52.6875	-8.9141	RNA Detected	H5N1	HPAI	2018|RNA Detected	H5N1 Wild Bird Species Identification
Mute Swan	Cygnus olor	Cygnus	No	Wildlife_Avian	Waterfowl	13/08/2018	13	33	August	2018	2018|33	Summer	Clare	52.6875	-8.9141	RNA Detected	H5N1	HPAI	2018|RNA Detected	H5N1 Wild Bird Species Identification
Black-headed Gull	Chroicocephalus ridibundus	Chroicocephalus	Yes	Wildlife_Avian	Seabird	13/08/2018	13	33	August	2018	2018|33	Summer	Dublin	53.3437	-6.1752	RNA Detected	H5N1	HPAI	2018|RNA Detected	H5N1 Wild Bird Species Identification
Black-headed Gull	Chroicocephalus ridibundus	Chroicocephalus	Yes	Wildlife_Avian	Seabird	13/08/2018	13	33	August	2018	2018|33	Summer	Dublin	53.3437	-6.1752	RNA Detected	H5N1	HPAI	2018|RNA Detected	H5N1 Wild Bird Species Identification
Black-headed Gull	Chroicocephalus ridibundus	Chroicocephalus	Yes	Wildlife_Avian	Seabird	13/08/2018	13	33	August	2018	2018|33	Summer	Dublin	53.3437	-6.1752	RNA Detected	H5N1	HPAI	2018|RNA Detected	H5N1 Wild Bird Species Identification
Grey Heron	Ardea cinerea	Ardea	No	Wildlife_Avian	Wader	14/08/2018	14	33	August	2018	2018|33	Summer	Kerry	52.0662	-9.8439	RNA Detected	H5N1	HPAI	2018|RNA Detected	H5N1 Wild Bird Species Identification
Black-headed Gull	Chroicocephalus ridibundus	Chroicocephalus	Yes	Wildlife_Avian	Seabird	14/08/2018	14	33	August	2018	2018|33	Summer	Dublin	53.347	-6.2599	RNA Detected	H5N1	HPAI	2018|RNA Detected	H5N1 Wild Bird Species Identification
Mallard	Anas platyrhynchos	Anas	No	Wildlife_Avian	Waterfowl	15/08/2018	15	33	August	2018	2018|33	Summer	Limerick	52.6692	-8.5939	RNA Detected	H5N1	HPAI	2018|RNA Detected	H5N1 Wild Bird Species Identification
Mallard	Anas platyrhynchos	Anas	No	Wildlife_Avian	Waterfowl	15/08/2018	15	33	August	2018	2018|33	Summer	Limerick	52.6692	-8.5939	RNA Detected	H5N1	HPAI	2018|RNA Detected	H5N1 Wild Bird Species Identification
Little Egret	Egretta garzetta	Egretta	Yes	Wildlife_Avian	Wader	15/08/2018	15	33	August	2018	2018|33	Summer	Galway	53.2662	-9.0515	RNA Detected	H5N1	HPAI	2018|RNA Detected	H5N1 Wild Bird Species Identification
Little Egret	Egretta garzetta	Egretta	Yes	Wildlife_Avian	Wader	15/08/2018	15	33	August	2018	2018|33	Summer	Galway	53.2662	-9.0515	RNA Detected	H5N1	HPAI	2018|RNA Detected	H5N1 Wild Bird Species Identification
Black-headed Gull	Chroicocephalus ridibundus	Chroicocephalus	Yes	Wildlife_Avian	Seabird	15/08/2018	15	33	August	2018	2018|33	Summer	Galway	53.2673	-9.0528	RNA Detected	H5N1	HPAI	2018|RNA Detected	H5N1 Wild Bird Species Identification
Mute Swan	Cygnus olor	Cygnus	No	Wildlife_Avian	Waterfowl	15/08/2018	15	33	August	2018	2018|33	Summer	Galway	53.2673	-9.0528	RNA Detected	H5N1	HPAI	2018|RNA Detected	H5N1 Wild Bird Species Identification
Mute Swan	Cygnus olor	Cygnus	No	Wildlife_Avian	Waterfowl	15/08/2018	15	33	August	2018	2018|33	Summer	Galway	53.2673	-9.0528	RNA Detected	H5N1	HPAI	2018|RNA Detected	H5N1 Wild Bird Species Identification
Great Black-backed Gull	Larus marinus	Larus	Partial	Wildlife_Avian	Seabird	15/08/2018	15	33	August	2018	2018|33	Summer	Galway	53.2673	-9.0528	RNA Detected	H5N1	HPAI	2018|RNA Detected	H5N1 Wild Bird Species Identification
Mew Gull	Larus canus	Larus	Yes	Wildlife_Avian	Seabird	15/08/2018	15	33	August	2018	2018|33	Summer	Galway	53.2673	-9.0528	RNA Detected	H5N1	HPAI	2018|RNA Detected	H5N1 Wild Bird Species Identification
Black-headed Gull	Chroicocephalus ridibundus	Chroicocephalus	Yes	Wildlife_Avian	Seabird	15/08/2018	15	33	August	2018	2018|33	Summer	Galway	53.2732	-9.0561	RNA Detected	H5N1	HPAI	2018|RNA Detected	H5N1 Wild Bird Species Identification
Mallard	Anas platyrhynchos	Anas	No	Wildlife_Avian	Waterfowl	15/08/2018	15	33	August	2018	2018|33	Summer	Galway	53.2732	-9.0561	RNA Detected	H5N1	HPAI	2018|RNA Detected	H5N1 Wild Bird Species Identification
Mute Swan	Cygnus olor	Cygnus	No	Wildlife_Avian	Waterfowl	15/08/2018	15	33	August	2018	2018|33	Summer	Galway	53.2732	-9.0561	RNA Detected	H5N1	HPAI	2018|RNA Detected	H5N1 Wild Bird Species Identification
Mallard	Anas platyrhynchos	Anas	No	Wildlife_Avian	Waterfowl	16/08/2018	16	33	August	2018	2018|33	Summer	Limerick	52.6692	-8.5939	RNA Detected	H5N1	HPAI	2018|RNA Detected	H5N1 Wild Bird Species Identification
Mew Gull	Larus canus	Larus	Yes	Wildlife_Avian	Seabird	16/08/2018	16	33	August	2018	2018|33	Summer	Dublin	53.3565	-6.1733	RNA Detected	H5N1	HPAI	2018|RNA Detected	H5N1 Wild Bird Species Identification
Grey Heron	Ardea cinerea	Ardea	No	Wildlife_Avian	Wader	16/08/2018	16	33	August	2018	2018|33	Summer	Dublin	53.5827	-6.1049	RNA Detected	H5N1	HPAI	2018|RNA Detected	H5N1 Wild Bird Species Identification
Black-headed Gull	Chroicocephalus ridibundus	Chroicocephalus	Yes	Wildlife_Avian	Seabird	17/08/2018	17	33	August	2018	2018|33	Summer	Cork	51.8503	-8.2944	RNA Detected	H5N1	HPAI	2018|RNA Detected	H5N1 Wild Bird Species Identification
Great Black-backed Gull	Larus marinus	Larus	Partial	Wildlife_Avian	Seabird	17/08/2018	17	33	August	2018	2018|33	Summer	Cork	51.8503	-8.2944	RNA Detected	H5N1	HPAI	2018|RNA Detected	H5N1 Wild Bird Species Identification
Great Black-backed Gull	Larus marinus	Larus	Partial	Wildlife_Avian	Seabird	17/08/2018	17	33	August	2018	2018|33	Summer	Cork	51.8503	-8.2944	RNA Detected	H5N1	HPAI	2018|RNA Detected	H5N1 Wild Bird Species Identification
Great Black-backed Gull	Larus marinus	Larus	Partial	Wildlife_Avian	Seabird	17/08/2018	17	33	August	2018	2018|33	Summer	Cork	51.8503	-8.2944	RNA Detected	H5N1	HPAI	2018|RNA Detected	H5N1 Wild Bird Species Identification
Eurasian Magpie	Pica pica	Pica	No	Wildlife_Avian	Passerine	17/08/2018	17	33	August	2018	2018|33	Summer	Kerry	52.0735	-9.8823	RNA Detected	H5N1	HPAI	2018|RNA Detected	H5N1 Wild Bird Species Identification
Eurasian Magpie	Pica pica	Pica	No	Wildlife_Avian	Passerine	17/08/2018	17	33	August	2018	2018|33	Summer	Kerry	52.0735	-9.8823	RNA Detected	H5N1	HPAI	2018|RNA Detected	H5N1 Wild Bird Species Identification
Grey Heron	Ardea cinerea	Ardea	No	Wildlife_Avian	Wader	17/08/2018	17	33	August	2018	2018|33	Summer	Dublin	53.5827	-6.1049	RNA Detected	H5N1	HPAI	2018|RNA Detected	H5N1 Wild Bird Species Identification
Grey Heron	Ardea cinerea	Ardea	No	Wildlife_Avian	Wader	17/08/2018	17	33	August	2018	2018|33	Summer	Louth	53.7974	-6.2203	RNA Detected	H5N1	HPAI	2018|RNA Detected	H5N1 Wild Bird Species Identification
Mute Swan	Cygnus olor	Cygnus	No	Wildlife_Avian	Waterfowl	18/08/2018	18	33	August	2018	2018|33	Summer	Cork	51.8598	-8.2656	RNA Detected	H5N1	HPAI	2018|RNA Detected	H5N1 Wild Bird Species Identification
Mallard	Anas platyrhynchos	Anas	No	Wildlife_Avian	Waterfowl	18/08/2018	18	33	August	2018	2018|33	Summer	Limerick	52.6692	-8.5939	RNA Detected	H5N1	HPAI	2018|RNA Detected	H5N1 Wild Bird Species Identification
Mute Swan	Cygnus olor	Cygnus	No	Wildlife_Avian	Waterfowl	18/08/2018	18	33	August	2018	2018|33	Summer	Dublin	53.4649	-6.2014	RNA Detected	H5N1	HPAI	2018|RNA Detected	H5N1 Wild Bird Species Identification
Great Black-backed Gull	Larus marinus	Larus	Partial	Wildlife_Avian	Seabird	20/08/2018	20	34	August	2018	2018|34	Summer	Kerry	51.7713	-10.5404	RNA Detected	H5N1	HPAI	2018|RNA Detected	H5N1 Wild Bird Species Identification
Peregrine Falcon	Falco peregrinus	Falco	Yes	Wildlife_Avian	Raptor	21/08/2018	21	34	August	2018	2018|34	Summer	Wicklow	53.1376	-6.3122	RNA Detected	H5N1	HPAI	2018|RNA Detected	H5N1 Wild Bird Species Identification
Mallard	Anas platyrhynchos	Anas	No	Wildlife_Avian	Waterfowl	21/08/2018	21	34	August	2018	2018|34	Summer	Galway	53.276	-9.0371	RNA Detected	H5N1	HPAI	2018|RNA Detected	H5N1 Wild Bird Species Identification
Black-headed Gull	Chroicocephalus ridibundus	Chroicocephalus	Yes	Wildlife_Avian	Seabird	22/08/2018	22	34	August	2018	2018|34	Summer	Cork	51.8503	-8.2944	RNA Detected	H5N1	HPAI	2018|RNA Detected	H5N1 Wild Bird Species Identification
Black-headed Gull	Chroicocephalus ridibundus	Chroicocephalus	Yes	Wildlife_Avian	Seabird	22/08/2018	22	34	August	2018	2018|34	Summer	Dublin	53.3057	-6.2191	RNA Detected	H5N1	HPAI	2018|RNA Detected	H5N1 Wild Bird Species Identification
Black-headed Gull	Chroicocephalus ridibundus	Chroicocephalus	Yes	Wildlife_Avian	Seabird	22/08/2018	22	34	August	2018	2018|34	Summer	Dublin	53.5037	-6.1699	RNA Detected	H5N1	HPAI	2018|RNA Detected	H5N1 Wild Bird Species Identification
Little Grebe	Tachybaptus ruficollis	Tachybaptus	Yes	Wildlife_Avian	Waterfowl	23/08/2018	23	34	August	2018	2018|34	Summer	Roscommon	53.4675	-7.9874	RNA Detected	H5N1	HPAI	2018|RNA Detected	H5N1 Wild Bird Species Identification
Great Black-backed Gull	Larus marinus	Larus	Partial	Wildlife_Avian	Seabird	01/09/2018	1	35	September	2018	2018|35	Autumn	Wicklow	53.0685	-6.0393	RNA Detected	H5N1	HPAI	2018|RNA Detected	H5N1 Wild Bird Species Identification
Great Black-backed Gull	Larus marinus	Larus	Partial	Wildlife_Avian	Seabird	01/09/2018	1	35	September	2018	2018|35	Autumn	Wicklow	53.0685	-6.0393	RNA Detected	H5N1	HPAI	2018|RNA Detected	H5N1 Wild Bird Species Identification
Black-headed Gull	Chroicocephalus ridibundus	Chroicocephalus	Yes	Wildlife_Avian	Seabird	26/08/2018	26	35	August	2018	2018|35	Summer	Galway	53.2673	-9.0528	RNA Detected	H5N1	HPAI	2018|RNA Detected	H5N1 Wild Bird Species Identification
Great Black-backed Gull	Larus marinus	Larus	Partial	Wildlife_Avian	Seabird	27/08/2018	27	35	August	2018	2018|35	Summer	Clare	52.8092	-9.4901	RNA Detected	H5N1	HPAI	2018|RNA Detected	H5N1 Wild Bird Species Identification
Mew Gull	Larus canus	Larus	Yes	Wildlife_Avian	Seabird	27/08/2018	27	35	August	2018	2018|35	Summer	Clare	52.8092	-9.4901	RNA Detected	H5N1	HPAI	2018|RNA Detected	H5N1 Wild Bird Species Identification
Mew Gull	Larus canus	Larus	Yes	Wildlife_Avian	Seabird	27/08/2018	27	35	August	2018	2018|35	Summer	Clare	52.8092	-9.4901	RNA Detected	H5N1	HPAI	2018|RNA Detected	H5N1 Wild Bird Species Identification
Black-headed Gull	Chroicocephalus ridibundus	Chroicocephalus	Yes	Wildlife_Avian	Seabird	28/08/2018	28	35	August	2018	2018|35	Summer	Galway	53.276	-9.0371	RNA Detected	H5N1	HPAI	2018|RNA Detected	H5N1 Wild Bird Species Identification
Canada Goose	Branta canadensis	Branta	Yes	Wildlife_Avian	Waterfowl	29/08/2018	29	35	August	2018	2018|35	Summer	Donegal	55.0514	-7.4442	RNA Detected	H5N1	HPAI	2018|RNA Detected	H5N1 Wild Bird Species Identification
Canada Goose	Branta canadensis	Branta	Yes	Wildlife_Avian	Waterfowl	29/08/2018	29	35	August	2018	2018|35	Summer	Donegal	55.0514	-7.4442	RNA Detected	H5N1	HPAI	2018|RNA Detected	H5N1 Wild Bird Species Identification
Mute Swan	Cygnus olor	Cygnus	No	Wildlife_Avian	Waterfowl	29/08/2018	29	35	August	2018	2018|35	Summer	Donegal	55.0514	-7.4442	RNA Detected	H5N1	HPAI	2018|RNA Detected	H5N1 Wild Bird Species Identification
Grey Heron	Ardea cinerea	Ardea	No	Wildlife_Avian	Wader	07/09/2018	7	36	September	2018	2018|36	Autumn	Galway	53.276	-9.0371	RNA Detected	H5N1	HPAI	2018|RNA Detected	H5N1 Wild Bird Species Identification
Black-headed Gull	Chroicocephalus ridibundus	Chroicocephalus	Yes	Wildlife_Avian	Seabird	08/09/2018	8	36	September	2018	2018|36	Autumn	Cork	51.909	-8.3145	RNA Detected	H5N1	HPAI	2018|RNA Detected	H5N1 Wild Bird Species Identification
Grey Heron	Ardea cinerea	Ardea	No	Wildlife_Avian	Wader	08/09/2018	8	36	September	2018	2018|36	Autumn	Cork	51.909	-8.3145	RNA Detected	H5N1	HPAI	2018|RNA Detected	H5N1 Wild Bird Species Identification
Little Egret	Egretta garzetta	Egretta	Yes	Wildlife_Avian	Wader	08/09/2018	8	36	September	2018	2018|36	Autumn	Cork	51.909	-8.3145	RNA Detected	H5N1	HPAI	2018|RNA Detected	H5N1 Wild Bird Species Identification
Greylag Goose	Anser anser	Anser	Yes	Wildlife_Avian	Waterfowl	12/09/2018	12	37	September	2018	2018|37	Autumn	Wexford	52.1954	-6.4572	RNA Detected	H5N1	HPAI	2018|RNA Detected	H5N1 Wild Bird Species Identification
Little Egret	Egretta garzetta	Egretta	Yes	Wildlife_Avian	Wader	12/09/2018	12	37	September	2018	2018|37	Autumn	Wexford	52.1954	-6.4572	RNA Detected	H5N1	HPAI	2018|RNA Detected	H5N1 Wild Bird Species Identification
Little Egret	Egretta garzetta	Egretta	Yes	Wildlife_Avian	Wader	12/09/2018	12	37	September	2018	2018|37	Autumn	Wexford	52.1954	-6.4572	RNA Detected	H5N1	HPAI	2018|RNA Detected	H5N1 Wild Bird Species Identification
Eurasian Magpie	Pica pica	Pica	No	Wildlife_Avian	Passerine	13/09/2018	13	37	September	2018	2018|37	Autumn	Dublin	53.3398	-6.2493	RNA Detected	H5N1	HPAI	2018|RNA Detected	H5N1 Wild Bird Species Identification
Black-headed Gull	Chroicocephalus ridibundus	Chroicocephalus	Yes	Wildlife_Avian	Seabird	13/09/2018	13	37	September	2018	2018|37	Autumn	Dublin	53.3424	-6.1269	RNA Detected	H5N1	HPAI	2018|RNA Detected	H5N1 Wild Bird Species Identification
Black-headed Gull	Chroicocephalus ridibundus	Chroicocephalus	Yes	Wildlife_Avian	Seabird	13/09/2018	13	37	September	2018	2018|37	Autumn	Dublin	53.3424	-6.1269	RNA Detected	H5N1	HPAI	2018|RNA Detected	H5N1 Wild Bird Species Identification
Mew Gull	Larus canus	Larus	Yes	Wildlife_Avian	Seabird	13/09/2018	13	37	September	2018	2018|37	Autumn	Dublin	53.3424	-6.1269	RNA Detected	H5N1	HPAI	2018|RNA Detected	H5N1 Wild Bird Species Identification
Black-headed Gull	Chroicocephalus ridibundus	Chroicocephalus	Yes	Wildlife_Avian	Seabird	13/09/2018	13	37	September	2018	2018|37	Autumn	Dublin	53.4624	-6.1776	RNA Detected	H5N1	HPAI	2018|RNA Detected	H5N1 Wild Bird Species Identification
Common Shelduck	Tadorna tadorna	Tadorna	Partial	Wildlife_Avian	Waterfowl	13/09/2018	13	37	September	2018	2018|37	Autumn	Dublin	53.4624	-6.1776	RNA Detected	H5N1	HPAI	2018|RNA Detected	H5N1 Wild Bird Species Identification
Grey Heron	Ardea cinerea	Ardea	No	Wildlife_Avian	Wader	13/09/2018	13	37	September	2018	2018|37	Autumn	Dublin	53.4624	-6.1776	RNA Detected	H5N1	HPAI	2018|RNA Detected	H5N1 Wild Bird Species Identification
Mute Swan	Cygnus olor	Cygnus	No	Wildlife_Avian	Waterfowl	13/09/2018	13	37	September	2018	2018|37	Autumn	Dublin	53.4624	-6.1776	RNA Detected	H5N1	HPAI	2018|RNA Detected	H5N1 Wild Bird Species Identification
Tufted Duck	Aythya fuligula	Aythya	Yes	Wildlife_Avian	Waterfowl	13/09/2018	13	37	September	2018	2018|37	Autumn	Dublin	53.5843	-6.2015	RNA Detected	H5N1	HPAI	2018|RNA Detected	H5N1 Wild Bird Species Identification
Black-headed Gull	Chroicocephalus ridibundus	Chroicocephalus	Yes	Wildlife_Avian	Seabird	13/09/2018	13	37	September	2018	2018|37	Autumn	Meath	53.6387	-6.2144	RNA Detected	H5N1	HPAI	2018|RNA Detected	H5N1 Wild Bird Species Identification
Peregrine Falcon	Falco peregrinus	Falco	Yes	Wildlife_Avian	Raptor	14/09/2018	14	37	September	2018	2018|37	Autumn	Cork	51.8503	-8.2944	RNA Detected	H5N1	HPAI	2018|RNA Detected	H5N1 Wild Bird Species Identification
Grey Heron	Ardea cinerea	Ardea	No	Wildlife_Avian	Wader	14/09/2018	14	37	September	2018	2018|37	Autumn	Cork	51.8955	-8.4775	RNA Detected	H5N1	HPAI	2018|RNA Detected	H5N1 Wild Bird Species Identification
Mute Swan	Cygnus olor	Cygnus	No	Wildlife_Avian	Waterfowl	14/09/2018	14	37	September	2018	2018|37	Autumn	Cork	51.8955	-8.4775	RNA Detected	H5N1	HPAI	2018|RNA Detected	H5N1 Wild Bird Species Identification
Eurasian Magpie	Pica pica	Pica	No	Wildlife_Avian	Passerine	15/09/2018	15	37	September	2018	2018|37	Autumn	Wicklow	53.1836	-6.1863	RNA Detected	H5N1	HPAI	2018|RNA Detected	H5N1 Wild Bird Species Identification
Grey Heron	Ardea cinerea	Ardea	No	Wildlife_Avian	Wader	18/09/2018	18	38	September	2018	2018|38	Autumn	Cork	51.8945	-8.4913	RNA Detected	H5N1	HPAI	2018|RNA Detected	H5N1 Wild Bird Species Identification
Grey Heron	Ardea cinerea	Ardea	No	Wildlife_Avian	Wader	18/09/2018	18	38	September	2018	2018|38	Autumn	Cork	51.9304	-8.5706	RNA Detected	H5N1	HPAI	2018|RNA Detected	H5N1 Wild Bird Species Identification
Black-headed Gull	Chroicocephalus ridibundus	Chroicocephalus	Yes	Wildlife_Avian	Seabird	18/09/2018	18	38	September	2018	2018|38	Autumn	Galway	53.2703	-9.0498	RNA Detected	H5N1	HPAI	2018|RNA Detected	H5N1 Wild Bird Species Identification
Black-headed Gull	Chroicocephalus ridibundus	Chroicocephalus	Yes	Wildlife_Avian	Seabird	18/09/2018	18	38	September	2018	2018|38	Autumn	Galway	53.2703	-9.0498	RNA Detected	H5N1	HPAI	2018|RNA Detected	H5N1 Wild Bird Species Identification
Black-headed Gull	Chroicocephalus ridibundus	Chroicocephalus	Yes	Wildlife_Avian	Seabird	18/09/2018	18	38	September	2018	2018|38	Autumn	Galway	53.2703	-9.0498	RNA Detected	H5N1	HPAI	2018|RNA Detected	H5N1 Wild Bird Species Identification
Black-headed Gull	Chroicocephalus ridibundus	Chroicocephalus	Yes	Wildlife_Avian	Seabird	18/09/2018	18	38	September	2018	2018|38	Autumn	Galway	53.2703	-9.0498	RNA Detected	H5N1	HPAI	2018|RNA Detected	H5N1 Wild Bird Species Identification
Grey Heron	Ardea cinerea	Ardea	No	Wildlife_Avian	Wader	19/09/2018	19	38	September	2018	2018|38	Autumn	Galway	53.1423	-8.9261	RNA Detected	H5N1	HPAI	2018|RNA Detected	H5N1 Wild Bird Species Identification
Grey Heron	Ardea cinerea	Ardea	No	Wildlife_Avian	Wader	19/09/2018	19	38	September	2018	2018|38	Autumn	Dublin	53.3378	-6.2589	RNA Detected	H5N1	HPAI	2018|RNA Detected	H5N1 Wild Bird Species Identification
Grey Heron	Ardea cinerea	Ardea	No	Wildlife_Avian	Wader	19/09/2018	19	38	September	2018	2018|38	Autumn	Dublin	53.3378	-6.2589	RNA Detected	H5N1	HPAI	2018|RNA Detected	H5N1 Wild Bird Species Identification
Grey Heron	Ardea cinerea	Ardea	No	Wildlife_Avian	Wader	20/09/2018	20	38	September	2018	2018|38	Autumn	Kerry	52.1422	-10.2877	RNA Detected	H5N1	HPAI	2018|RNA Detected	H5N1 Wild Bird Species Identification
Black-headed Gull	Chroicocephalus ridibundus	Chroicocephalus	Yes	Wildlife_Avian	Seabird	20/09/2018	20	38	September	2018	2018|38	Autumn	Galway	53.2732	-9.0561	RNA Detected	H5N1	HPAI	2018|RNA Detected	H5N1 Wild Bird Species Identification
Black-headed Gull	Chroicocephalus ridibundus	Chroicocephalus	Yes	Wildlife_Avian	Seabird	20/09/2018	20	38	September	2018	2018|38	Autumn	Galway	53.2732	-9.0561	RNA Detected	H5N1	HPAI	2018|RNA Detected	H5N1 Wild Bird Species Identification
Mallard	Anas platyrhynchos	Anas	No	Wildlife_Avian	Waterfowl	21/09/2018	21	38	September	2018	2018|38	Autumn	Limerick	52.6649	-8.6298	RNA Detected	H5N1	HPAI	2018|RNA Detected	H5N1 Wild Bird Species Identification
Mallard	Anas platyrhynchos	Anas	No	Wildlife_Avian	Waterfowl	21/09/2018	21	38	September	2018	2018|38	Autumn	Limerick	52.6649	-8.6298	RNA Detected	H5N1	HPAI	2018|RNA Detected	H5N1 Wild Bird Species Identification
Mute Swan	Cygnus olor	Cygnus	No	Wildlife_Avian	Waterfowl	21/09/2018	21	38	September	2018	2018|38	Autumn	Limerick	52.6649	-8.6298	RNA Detected	H5N1	HPAI	2018|RNA Detected	H5N1 Wild Bird Species Identification
Little Egret	Egretta garzetta	Egretta	Yes	Wildlife_Avian	Wader	23/09/2018	23	39	September	2018	2018|39	Autumn	Kerry	52.2589	-9.7327	RNA Detected	H5N1	HPAI	2018|RNA Detected	H5N1 Wild Bird Species Identification
Whooper Swan	Cygnus cygnus	Cygnus	Yes	Wildlife_Avian	Waterfowl	23/09/2018	23	39	September	2018	2018|39	Autumn	Kerry	52.2613	-10.0304	RNA Detected	H5N1	HPAI	2018|RNA Detected	H5N1 Wild Bird Species Identification
Brant	Branta bernicla	Branta	Yes	Wildlife_Avian	Waterfowl	23/09/2018	23	39	September	2018	2018|39	Autumn	Kerry	52.3102	-9.8498	RNA Detected	H5N1	HPAI	2018|RNA Detected	H5N1 Wild Bird Species Identification
Grey Heron	Ardea cinerea	Ardea	No	Wildlife_Avian	Wader	26/09/2018	26	39	September	2018	2018|39	Autumn	Cork	51.6685	-9.8551	RNA Detected	H5N1	HPAI	2018|RNA Detected	H5N1 Wild Bird Species Identification
Great Black-backed Gull	Larus marinus	Larus	Partial	Wildlife_Avian	Seabird	26/09/2018	26	39	September	2018	2018|39	Autumn	Kerry	51.7644	-10.1161	RNA Detected	H5N1	HPAI	2018|RNA Detected	H5N1 Wild Bird Species Identification
Grey Heron	Ardea cinerea	Ardea	No	Wildlife_Avian	Wader	26/09/2018	26	39	September	2018	2018|39	Autumn	Kerry	51.7644	-10.1161	RNA Detected	H5N1	HPAI	2018|RNA Detected	H5N1 Wild Bird Species Identification
Peregrine Falcon	Falco peregrinus	Falco	Yes	Wildlife_Avian	Raptor	26/09/2018	26	39	September	2018	2018|39	Autumn	Clare	52.676	-9.6729	RNA Detected	H5N1	HPAI	2018|RNA Detected	H5N1 Wild Bird Species Identification
Great Black-backed Gull	Larus marinus	Larus	Partial	Wildlife_Avian	Seabird	27/09/2018	27	39	September	2018	2018|39	Autumn	Kerry	51.7713	-10.5404	RNA Detected	H5N1	HPAI	2018|RNA Detected	H5N1 Wild Bird Species Identification
Great Black-backed Gull	Larus marinus	Larus	Partial	Wildlife_Avian	Seabird	27/09/2018	27	39	September	2018	2018|39	Autumn	Kerry	51.9255	-10.2864	RNA Detected	H5N1	HPAI	2018|RNA Detected	H5N1 Wild Bird Species Identification
Little Egret	Egretta garzetta	Egretta	Yes	Wildlife_Avian	Wader	27/09/2018	27	39	September	2018	2018|39	Autumn	Clare	52.604	-9.7088	RNA Detected	H5N1	HPAI	2018|RNA Detected	H5N1 Wild Bird Species Identification
Great Black-backed Gull	Larus marinus	Larus	Partial	Wildlife_Avian	Seabird	27/09/2018	27	39	September	2018	2018|39	Autumn	Clare	52.676	-9.6729	RNA Detected	H5N1	HPAI	2018|RNA Detected	H5N1 Wild Bird Species Identification
Peregrine Falcon	Falco peregrinus	Falco	Yes	Wildlife_Avian	Raptor	27/09/2018	27	39	September	2018	2018|39	Autumn	Clare	52.676	-9.6729	RNA Detected	H5N1	HPAI	2018|RNA Detected	H5N1 Wild Bird Species Identification
Peregrine Falcon	Falco peregrinus	Falco	Yes	Wildlife_Avian	Raptor	27/09/2018	27	39	September	2018	2018|39	Autumn	Clare	52.676	-9.6729	RNA Detected	H5N1	HPAI	2018|RNA Detected	H5N1 Wild Bird Species Identification
Mew Gull	Larus canus	Larus	Yes	Wildlife_Avian	Seabird	28/09/2018	28	39	September	2018	2018|39	Autumn	Kerry	52.0979	-10.4537	RNA Detected	H5N1	HPAI	2018|RNA Detected	H5N1 Wild Bird Species Identification
Black-headed Gull	Chroicocephalus ridibundus	Chroicocephalus	Yes	Wildlife_Avian	Seabird	21/01/2018	21	4	January	2018	2018|4	Winter	Cork	51.8981	-8.4909	RNA Detected	H5N1	HPAI	2018|RNA Detected	H5N1 Wild Bird Species Identification
Mew Gull	Larus canus	Larus	Yes	Wildlife_Avian	Seabird	01/10/2018	1	40	October	2018	2018|40	Autumn	Waterford	52.0584	-7.6005	RNA Detected	H5N1	HPAI	2018|RNA Detected	H5N1 Wild Bird Species Identification
Great Crested Grebe	Podiceps cristatus	Podiceps	Yes	Wildlife_Avian	Waterfowl	01/10/2018	1	40	October	2018	2018|40	Autumn	Waterford	52.0992	-7.5374	RNA Detected	H5N1	HPAI	2018|RNA Detected	H5N1 Wild Bird Species Identification
Whooper Swan	Cygnus cygnus	Cygnus	Yes	Wildlife_Avian	Waterfowl	03/10/2018	3	40	October	2018	2018|40	Autumn	Wexford	52.1954	-6.4572	RNA Detected	H5N1	HPAI	2018|RNA Detected	H5N1 Wild Bird Species Identification
Mallard	Anas platyrhynchos	Anas	No	Wildlife_Avian	Waterfowl	06/10/2018	6	40	October	2018	2018|40	Autumn	Clare	52.8185	-9.4546	RNA Detected	H5N1	HPAI	2018|RNA Detected	H5N1 Wild Bird Species Identification
Black-headed Gull	Chroicocephalus ridibundus	Chroicocephalus	Yes	Wildlife_Avian	Seabird	06/10/2018	6	40	October	2018	2018|40	Autumn	Galway	53.1908	-8.5786	RNA Detected	H5N1	HPAI	2018|RNA Detected	H5N1 Wild Bird Species Identification
Black-headed Gull	Chroicocephalus ridibundus	Chroicocephalus	Yes	Wildlife_Avian	Seabird	06/10/2018	6	40	October	2018	2018|40	Autumn	Galway	53.1908	-8.5786	RNA Detected	H5N1	HPAI	2018|RNA Detected	H5N1 Wild Bird Species Identification
Whooper Swan	Cygnus cygnus	Cygnus	Yes	Wildlife_Avian	Waterfowl	06/10/2018	6	40	October	2018	2018|40	Autumn	Galway	53.2245	-8.7946	RNA Detected	H5N1	HPAI	2018|RNA Detected	H5N1 Wild Bird Species Identification
Whooper Swan	Cygnus cygnus	Cygnus	Yes	Wildlife_Avian	Waterfowl	06/10/2018	6	40	October	2018	2018|40	Autumn	Sligo	54.3629	-8.6606	RNA Detected	H5N1	HPAI	2018|RNA Detected	H5N1 Wild Bird Species Identification
Little Grebe	Tachybaptus ruficollis	Tachybaptus	Yes	Wildlife_Avian	Waterfowl	30/09/2018	30	40	September	2018	2018|40	Autumn	Cork	51.8598	-8.2656	RNA Detected	H5N1	HPAI	2018|RNA Detected	H5N1 Wild Bird Species Identification
Mallard	Anas platyrhynchos	Anas	No	Wildlife_Avian	Waterfowl	07/10/2018	7	41	October	2018	2018|41	Autumn	Galway	53.276	-9.0371	RNA Detected	H5N1	HPAI	2018|RNA Detected	H5N1 Wild Bird Species Identification
Mute Swan	Cygnus olor	Cygnus	No	Wildlife_Avian	Waterfowl	07/10/2018	7	41	October	2018	2018|41	Autumn	Galway	53.276	-9.0371	RNA Detected	H5N1	HPAI	2018|RNA Detected	H5N1 Wild Bird Species Identification
Mute Swan	Cygnus olor	Cygnus	No	Wildlife_Avian	Waterfowl	03/11/2018	3	44	November	2018	2018|44	Autumn	Dublin	53.4649	-6.2014	RNA Detected	H5N1	HPAI	2018|RNA Detected	H5N1 Wild Bird Species Identification
Greylag Goose	Anser anser	Anser	Yes	Wildlife_Avian	Waterfowl	29/10/2018	29	44	October	2018	2018|44	Autumn	Wexford	52.3565	-6.4217	RNA Detected	H5N1	HPAI	2018|RNA Detected	H5N1 Wild Bird Species Identification
Tufted Duck	Aythya fuligula	Aythya	Yes	Wildlife_Avian	Waterfowl	08/11/2018	8	45	November	2018	2018|45	Autumn	Dublin	53.3271	-6.2352	RNA Detected	H5N1	HPAI	2018|RNA Detected	H5N1 Wild Bird Species Identification
Tufted Duck	Aythya fuligula	Aythya	Yes	Wildlife_Avian	Waterfowl	08/11/2018	8	45	November	2018	2018|45	Autumn	Dublin	53.3271	-6.2352	RNA Detected	H5N1	HPAI	2018|RNA Detected	H5N1 Wild Bird Species Identification
Little Egret	Egretta garzetta	Egretta	Yes	Wildlife_Avian	Wader	10/11/2018	10	45	November	2018	2018|45	Autumn	Dublin	53.3096	-6.2484	RNA Detected	H5N1	HPAI	2018|RNA Detected	H5N1 Wild Bird Species Identification
Mute Swan	Cygnus olor	Cygnus	No	Wildlife_Avian	Waterfowl	11/11/2018	11	46	November	2018	2018|46	Autumn	Dublin	53.3416	-6.2286	RNA Detected	H5N1	HPAI	2018|RNA Detected	H5N1 Wild Bird Species Identification
Whooper Swan	Cygnus cygnus	Cygnus	Yes	Wildlife_Avian	Waterfowl	17/11/2018	17	46	November	2018	2018|46	Autumn	Wicklow	53.0977	-6.039	RNA Detected	H5N1	HPAI	2018|RNA Detected	H5N1 Wild Bird Species Identification
Common Shelduck	Tadorna tadorna	Tadorna	Partial	Wildlife_Avian	Waterfowl	17/11/2018	17	46	November	2018	2018|46	Autumn	Dublin	53.3694	-6.1482	RNA Detected	H5N1	HPAI	2018|RNA Detected	H5N1 Wild Bird Species Identification
Northern Pintail	Anas acuta	Anas	Yes	Wildlife_Avian	Waterfowl	17/11/2018	17	46	November	2018	2018|46	Autumn	Dublin	53.3694	-6.1482	RNA Detected	H5N1	HPAI	2018|RNA Detected	H5N1 Wild Bird Species Identification
Whooper Swan	Cygnus cygnus	Cygnus	Yes	Wildlife_Avian	Waterfowl	18/11/2018	18	47	November	2018	2018|47	Autumn	Galway	53.276	-9.0371	RNA Detected	H5N1	HPAI	2018|RNA Detected	H5N1 Wild Bird Species Identification
Peregrine Falcon	Falco peregrinus	Falco	Yes	Wildlife_Avian	Raptor	22/11/2018	22	47	November	2018	2018|47	Autumn	Galway	53.2673	-9.0528	RNA Detected	H5N1	HPAI	2018|RNA Detected	H5N1 Wild Bird Species Identification
Peregrine Falcon	Falco peregrinus	Falco	Yes	Wildlife_Avian	Raptor	22/11/2018	22	47	November	2018	2018|47	Autumn	Galway	53.2673	-9.0528	RNA Detected	H5N1	HPAI	2018|RNA Detected	H5N1 Wild Bird Species Identification
Peregrine Falcon	Falco peregrinus	Falco	Yes	Wildlife_Avian	Raptor	22/11/2018	22	47	November	2018	2018|47	Autumn	Galway	53.2673	-9.0528	RNA Detected	H5N1	HPAI	2018|RNA Detected	H5N1 Wild Bird Species Identification
Whooper Swan	Cygnus cygnus	Cygnus	Yes	Wildlife_Avian	Waterfowl	22/11/2018	22	47	November	2018	2018|47	Autumn	Galway	53.2673	-9.0528	RNA Detected	H5N1	HPAI	2018|RNA Detected	H5N1 Wild Bird Species Identification
Common Buzzard	Buteo buteo	Buteo	No	Wildlife_Avian	Raptor	01/12/2018	1	48	December	2018	2018|48	Winter	Wexford	52.3565	-6.4217	RNA Detected	H5N1	HPAI	2018|RNA Detected	H5N1 Wild Bird Species Identification
Greylag Goose	Anser anser	Anser	Yes	Wildlife_Avian	Waterfowl	03/12/2018	3	49	December	2018	2018|49	Winter	Wexford	52.3565	-6.4217	RNA Detected	H5N1	HPAI	2018|RNA Detected	H5N1 Wild Bird Species Identification
Grey Heron	Ardea cinerea	Ardea	No	Wildlife_Avian	Wader	06/12/2018	6	49	December	2018	2018|49	Winter	Wexford	52.1954	-6.4572	RNA Detected	H5N1	HPAI	2018|RNA Detected	H5N1 Wild Bird Species Identification
Mute Swan	Cygnus olor	Cygnus	No	Wildlife_Avian	Waterfowl	06/12/2018	6	49	December	2018	2018|49	Winter	Wexford	52.1954	-6.4572	RNA Detected	H5N1	HPAI	2018|RNA Detected	H5N1 Wild Bird Species Identification
Whooper Swan	Cygnus cygnus	Cygnus	Yes	Wildlife_Avian	Waterfowl	01/02/2018	1	5	February	2018	2018|5	Winter	Wexford	52.3565	-6.4217	RNA Detected	H5N1	HPAI	2018|RNA Detected	H5N1 Wild Bird Species Identification
Pink-footed Goose	Anser brachyrhynchus	Anser	Yes	Wildlife_Avian	Waterfowl	02/02/2018	2	5	February	2018	2018|5	Winter	Wicklow	53.0977	-6.039	RNA Detected	H5N1	HPAI	2018|RNA Detected	H5N1 Wild Bird Species Identification
Common Eider	Somateria mollissima	Somateria	Partial	Wildlife_Avian	Waterfowl	12/12/2018	12	50	December	2018	2018|50	Winter	Wexford	52.1717	-6.591	RNA Detected	H5N1	HPAI	2018|RNA Detected	H5N1 Wild Bird Species Identification
Little Egret	Egretta garzetta	Egretta	Yes	Wildlife_Avian	Wader	14/12/2018	14	50	December	2018	2018|50	Winter	Wexford	52.1717	-6.591	RNA Detected	H5N1	HPAI	2018|RNA Detected	H5N1 Wild Bird Species Identification
Great Black-backed Gull	Larus marinus	Larus	Partial	Wildlife_Avian	Seabird	14/12/2018	14	50	December	2018	2018|50	Winter	Wexford	52.1717	-6.591	RNA Detected	H5N1	HPAI	2018|RNA Detected	H5N1 Wild Bird Species Identification
Little Grebe	Tachybaptus ruficollis	Tachybaptus	Yes	Wildlife_Avian	Waterfowl	14/12/2018	14	50	December	2018	2018|50	Winter	Wexford	52.294	-6.5054	RNA Detected	H5N1	HPAI	2018|RNA Detected	H5N1 Wild Bird Species Identification
Grey Heron	Ardea cinerea	Ardea	No	Wildlife_Avian	Wader	17/12/2018	17	51	December	2018	2018|51	Winter	Wexford	52.1954	-6.4572	RNA Detected	H5N1	HPAI	2018|RNA Detected	H5N1 Wild Bird Species Identification
Little Grebe	Tachybaptus ruficollis	Tachybaptus	Yes	Wildlife_Avian	Waterfowl	19/12/2018	19	51	December	2018	2018|51	Winter	Dublin	53.3057	-6.2191	RNA Detected	H5N1	HPAI	2018|RNA Detected	H5N1 Wild Bird Species Identification
Fieldfare	Turdus pilaris	Turdus	Yes	Wildlife_Avian	Passerine	23/12/2018	23	52	December	2018	2018|52	Winter	Dublin	53.4993	-6.1642	RNA Detected	H5N1	HPAI	2018|RNA Detected	H5N1 Wild Bird Species Identification
Whooper Swan	Cygnus cygnus	Cygnus	Yes	Wildlife_Avian	Waterfowl	24/12/2018	24	52	December	2018	2018|52	Winter	Wexford	52.3565	-6.4217	RNA Detected	H5N1	HPAI	2018|RNA Detected	H5N1 Wild Bird Species Identification
Great Black-backed Gull	Larus marinus	Larus	Partial	Wildlife_Avian	Seabird	26/12/2018	26	52	December	2018	2018|52	Winter	Wexford	52.1717	-6.591	RNA Detected	H5N1	HPAI	2018|RNA Detected	H5N1 Wild Bird Species Identification
Black-headed Gull	Chroicocephalus ridibundus	Chroicocephalus	Yes	Wildlife_Avian	Seabird	26/12/2018	26	52	December	2018	2018|52	Winter	Dublin	53.2664	-6.1407	RNA Detected	H5N1	HPAI	2018|RNA Detected	H5N1 Wild Bird Species Identification
Great Crested Grebe	Podiceps cristatus	Podiceps	Yes	Wildlife_Avian	Waterfowl	26/12/2018	26	52	December	2018	2018|52	Winter	Cavan	53.8163	-7.3454	RNA Detected	H5N1	HPAI	2018|RNA Detected	H5N1 Wild Bird Species Identification
Little Grebe	Tachybaptus ruficollis	Tachybaptus	Yes	Wildlife_Avian	Waterfowl	26/12/2018	26	52	December	2018	2018|52	Winter	Cavan	53.8163	-7.3454	RNA Detected	H5N1	HPAI	2018|RNA Detected	H5N1 Wild Bird Species Identification
Great Black-backed Gull	Larus marinus	Larus	Partial	Wildlife_Avian	Seabird	27/12/2018	27	52	December	2018	2018|52	Winter	Waterford	52.0825	-7.6231	RNA Detected	H5N1	HPAI	2018|RNA Detected	H5N1 Wild Bird Species Identification
Mute Swan	Cygnus olor	Cygnus	No	Wildlife_Avian	Waterfowl	27/12/2018	27	52	December	2018	2018|52	Winter	Dublin	53.3002	-6.2918	RNA Detected	H5N1	HPAI	2018|RNA Detected	H5N1 Wild Bird Species Identification
Whooper Swan	Cygnus cygnus	Cygnus	Yes	Wildlife_Avian	Waterfowl	28/12/2018	28	52	December	2018	2018|52	Winter	Tipperary	52.6463	-7.8387	RNA Detected	H5N1	HPAI	2018|RNA Detected	H5N1 Wild Bird Species Identification
Brant	Branta bernicla	Branta	Yes	Wildlife_Avian	Waterfowl	28/12/2018	28	52	December	2018	2018|52	Winter	Dublin	53.3056	-6.2237	RNA Detected	H5N1	HPAI	2018|RNA Detected	H5N1 Wild Bird Species Identification
Black-headed Gull	Chroicocephalus ridibundus	Chroicocephalus	Yes	Wildlife_Avian	Seabird	30/12/2018	30	53	December	2018	2018|53	Winter	Dublin	53.2615	-6.1565	RNA Detected	H5N1	HPAI	2018|RNA Detected	H5N1 Wild Bird Species Identification
Mew Gull	Larus canus	Larus	Yes	Wildlife_Avian	Seabird	30/12/2018	30	53	December	2018	2018|53	Winter	Dublin	53.2615	-6.1565	RNA Detected	H5N1	HPAI	2018|RNA Detected	H5N1 Wild Bird Species Identification
Whooper Swan	Cygnus cygnus	Cygnus	Yes	Wildlife_Avian	Waterfowl	06/02/2018	6	6	February	2018	2018|6	Winter	Wexford	52.1954	-6.4572	RNA Detected	H5N1	HPAI	2018|RNA Detected	H5N1 Wild Bird Species Identification
Brant	Branta bernicla	Branta	Yes	Wildlife_Avian	Waterfowl	11/02/2018	11	7	February	2018	2018|7	Winter	Dublin	53.3597	-6.2181	RNA Detected	H5N1	HPAI	2018|RNA Detected	H5N1 Wild Bird Species Identification
Green-winged Teal	Anas crecca	Anas	Yes	Wildlife_Avian	Waterfowl	11/02/2018	11	7	February	2018	2018|7	Winter	Dublin	53.3597	-6.2181	RNA Detected	H5N1	HPAI	2018|RNA Detected	H5N1 Wild Bird Species Identification
Little Egret	Egretta garzetta	Egretta	Yes	Wildlife_Avian	Wader	11/02/2018	11	7	February	2018	2018|7	Winter	Dublin	53.3597	-6.2181	RNA Detected	H5N1	HPAI	2018|RNA Detected	H5N1 Wild Bird Species Identification
Mute Swan	Cygnus olor	Cygnus	No	Wildlife_Avian	Waterfowl	11/02/2018	11	7	February	2018	2018|7	Winter	Dublin	53.3597	-6.2181	RNA Detected	H5N1	HPAI	2018|RNA Detected	H5N1 Wild Bird Species Identification
Little Grebe	Tachybaptus ruficollis	Tachybaptus	Yes	Wildlife_Avian	Waterfowl	18/02/2018	18	8	February	2018	2018|8	Winter	Donegal	54.6884	-8.0665	RNA Detected	H5N1	HPAI	2018|RNA Detected	H5N1 Wild Bird Species Identification
Little Egret	Egretta garzetta	Egretta	Yes	Wildlife_Avian	Wader	21/02/2018	21	8	February	2018	2018|8	Winter	Wexford	52.3546	-6.506	RNA Detected	H5N1	HPAI	2018|RNA Detected	H5N1 Wild Bird Species Identification
Black-headed Gull	Chroicocephalus ridibundus	Chroicocephalus	Yes	Wildlife_Avian	Seabird	22/02/2018	22	8	February	2018	2018|8	Winter	Wicklow	52.802	-6.1421	RNA Detected	H5N1	HPAI	2018|RNA Detected	H5N1 Wild Bird Species Identification
Black-headed Gull	Chroicocephalus ridibundus	Chroicocephalus	Yes	Wildlife_Avian	Seabird	22/02/2018	22	8	February	2018	2018|8	Winter	Wicklow	52.802	-6.1421	RNA Detected	H5N1	HPAI	2018|RNA Detected	H5N1 Wild Bird Species Identification
Black-headed Gull	Chroicocephalus ridibundus	Chroicocephalus	Yes	Wildlife_Avian	Seabird	22/02/2018	22	8	February	2018	2018|8	Winter	Wicklow	52.802	-6.1421	RNA Detected	H5N1	HPAI	2018|RNA Detected	H5N1 Wild Bird Species Identification
Mew Gull	Larus canus	Larus	Yes	Wildlife_Avian	Seabird	22/02/2018	22	8	February	2018	2018|8	Winter	Wicklow	52.802	-6.1421	RNA Detected	H5N1	HPAI	2018|RNA Detected	H5N1 Wild Bird Species Identification
Mew Gull	Larus canus	Larus	Yes	Wildlife_Avian	Seabird	22/02/2018	22	8	February	2018	2018|8	Winter	Wicklow	52.802	-6.1421	RNA Detected	H5N1	HPAI	2018|RNA Detected	H5N1 Wild Bird Species Identification
Mew Gull	Larus canus	Larus	Yes	Wildlife_Avian	Seabird	22/02/2018	22	8	February	2018	2018|8	Winter	Wicklow	52.802	-6.1421	RNA Detected	H5N1	HPAI	2018|RNA Detected	H5N1 Wild Bird Species Identification
Great Black-backed Gull	Larus marinus	Larus	Partial	Wildlife_Avian	Seabird	01/03/2018	1	9	March	2018	2018|9	Spring	Dublin	53.2849	-6.3669	RNA Detected	H5N1	HPAI	2018|RNA Detected	H5N1 Wild Bird Species Identification
Black-headed Gull	Chroicocephalus ridibundus	Chroicocephalus	Yes	Wildlife_Avian	Seabird	02/03/2018	2	9	March	2018	2018|9	Spring	Dublin	53.3434	-6.2173	RNA Detected	H5N1	HPAI	2018|RNA Detected	H5N1 Wild Bird Species Identification
Common Buzzard	Buteo buteo	Buteo	No	Wildlife_Avian	Raptor	25/02/2018	25	9	February	2018	2018|9	Winter	Wicklow	52.8572	-6.214	RNA Detected	H5N1	HPAI	2018|RNA Detected	H5N1 Wild Bird Species Identification
Greater Scaup	Aythya marila	Aythya	Yes	Wildlife_Avian	Waterfowl	02/01/2019	2	1	January	2019	2019|1	Winter	Galway	53.276	-9.0371	RNA Detected	H5N1	HPAI	2019|RNA Detected	H5N1 Wild Bird Species Identification
Greater Scaup	Aythya marila	Aythya	Yes	Wildlife_Avian	Waterfowl	02/01/2019	2	1	January	2019	2019|1	Winter	Galway	53.276	-9.0371	RNA Detected	H5N1	HPAI	2019|RNA Detected	H5N1 Wild Bird Species Identification
Mute Swan	Cygnus olor	Cygnus	No	Wildlife_Avian	Waterfowl	02/01/2019	2	1	January	2019	2019|1	Winter	Galway	53.276	-9.0371	RNA Detected	H5N1	HPAI	2019|RNA Detected	H5N1 Wild Bird Species Identification
Black-headed Gull	Chroicocephalus ridibundus	Chroicocephalus	Yes	Wildlife_Avian	Seabird	02/01/2019	2	1	January	2019	2019|1	Winter	Galway	53.276	-9.0371	RNA Detected	H5N1	HPAI	2019|RNA Detected	H5N1 Wild Bird Species Identification
Common Buzzard	Buteo buteo	Buteo	No	Wildlife_Avian	Raptor	04/01/2019	4	1	January	2019	2019|1	Winter	Wexford	52.3565	-6.4217	RNA Detected	H5N1	HPAI	2019|RNA Detected	H5N1 Wild Bird Species Identification
Black-headed Gull	Chroicocephalus ridibundus	Chroicocephalus	Yes	Wildlife_Avian	Seabird	06/03/2019	6	10	March	2019	2019|10	Spring	Galway	53.2673	-9.0528	RNA Detected	H5N1	HPAI	2019|RNA Detected	H5N1 Wild Bird Species Identification
Great Black-backed Gull	Larus marinus	Larus	Partial	Wildlife_Avian	Seabird	09/03/2019	9	10	March	2019	2019|10	Spring	Galway	53.2202	-9.0357	RNA Detected	H5N1	HPAI	2019|RNA Detected	H5N1 Wild Bird Species Identification
Common Shelduck	Tadorna tadorna	Tadorna	Partial	Wildlife_Avian	Waterfowl	09/03/2019	9	10	March	2019	2019|10	Spring	Galway	53.238	-8.9494	RNA Detected	H5N1	HPAI	2019|RNA Detected	H5N1 Wild Bird Species Identification
Black-headed Gull	Chroicocephalus ridibundus	Chroicocephalus	Yes	Wildlife_Avian	Seabird	12/03/2019	12	11	March	2019	2019|11	Spring	Galway	53.276	-9.0371	RNA Detected	H5N1	HPAI	2019|RNA Detected	H5N1 Wild Bird Species Identification
Black-headed Gull	Chroicocephalus ridibundus	Chroicocephalus	Yes	Wildlife_Avian	Seabird	12/03/2019	12	11	March	2019	2019|11	Spring	Galway	53.276	-9.0371	RNA Detected	H5N1	HPAI	2019|RNA Detected	H5N1 Wild Bird Species Identification
Black-headed Gull	Chroicocephalus ridibundus	Chroicocephalus	Yes	Wildlife_Avian	Seabird	12/03/2019	12	11	March	2019	2019|11	Spring	Galway	53.276	-9.0371	RNA Detected	H5N1	HPAI	2019|RNA Detected	H5N1 Wild Bird Species Identification
Mallard	Anas platyrhynchos	Anas	No	Wildlife_Avian	Waterfowl	14/03/2019	14	11	March	2019	2019|11	Spring	Galway	53.2695	-9.0535	RNA Detected	H5N1	HPAI	2019|RNA Detected	H5N1 Wild Bird Species Identification
Common Shelduck	Tadorna tadorna	Tadorna	Partial	Wildlife_Avian	Waterfowl	14/03/2019	14	11	March	2019	2019|11	Spring	Galway	53.276	-9.0371	RNA Detected	H5N1	HPAI	2019|RNA Detected	H5N1 Wild Bird Species Identification
Tufted Duck	Aythya fuligula	Aythya	Yes	Wildlife_Avian	Waterfowl	15/03/2019	15	11	March	2019	2019|11	Spring	Dublin	53.3378	-6.2589	RNA Detected	H5N1	HPAI	2019|RNA Detected	H5N1 Wild Bird Species Identification
Eurasian Magpie	Pica pica	Pica	No	Wildlife_Avian	Passerine	16/03/2019	16	11	March	2019	2019|11	Spring	Clare	53.1153	-9.1488	RNA Detected	H5N1	HPAI	2019|RNA Detected	H5N1 Wild Bird Species Identification
Great Black-backed Gull	Larus marinus	Larus	Partial	Wildlife_Avian	Seabird	16/03/2019	16	11	March	2019	2019|11	Spring	Clare	53.1153	-9.1488	RNA Detected	H5N1	HPAI	2019|RNA Detected	H5N1 Wild Bird Species Identification
Black-headed Gull	Chroicocephalus ridibundus	Chroicocephalus	Yes	Wildlife_Avian	Seabird	16/03/2019	16	11	March	2019	2019|11	Spring	Galway	53.2799	-8.9931	RNA Detected	H5N1	HPAI	2019|RNA Detected	H5N1 Wild Bird Species Identification
Whooper Swan	Cygnus cygnus	Cygnus	Yes	Wildlife_Avian	Waterfowl	17/03/2019	17	12	March	2019	2019|12	Spring	Galway	53.2707	-9.0572	RNA Detected	H5N1	HPAI	2019|RNA Detected	H5N1 Wild Bird Species Identification
Black-headed Gull	Chroicocephalus ridibundus	Chroicocephalus	Yes	Wildlife_Avian	Seabird	17/03/2019	17	12	March	2019	2019|12	Spring	Galway	53.2707	-9.0572	RNA Detected	H5N1	HPAI	2019|RNA Detected	H5N1 Wild Bird Species Identification
Black-headed Gull	Chroicocephalus ridibundus	Chroicocephalus	Yes	Wildlife_Avian	Seabird	17/03/2019	17	12	March	2019	2019|12	Spring	Galway	53.2707	-9.0572	RNA Detected	H5N1	HPAI	2019|RNA Detected	H5N1 Wild Bird Species Identification
Black-headed Gull	Chroicocephalus ridibundus	Chroicocephalus	Yes	Wildlife_Avian	Seabird	17/03/2019	17	12	March	2019	2019|12	Spring	Galway	53.2707	-9.0572	RNA Detected	H5N1	HPAI	2019|RNA Detected	H5N1 Wild Bird Species Identification
Great Black-backed Gull	Larus marinus	Larus	Partial	Wildlife_Avian	Seabird	17/03/2019	17	12	March	2019	2019|12	Spring	Galway	53.2707	-9.0572	RNA Detected	H5N1	HPAI	2019|RNA Detected	H5N1 Wild Bird Species Identification
Mute Swan	Cygnus olor	Cygnus	No	Wildlife_Avian	Waterfowl	17/03/2019	17	12	March	2019	2019|12	Spring	Galway	53.2707	-9.0572	RNA Detected	H5N1	HPAI	2019|RNA Detected	H5N1 Wild Bird Species Identification
Mute Swan	Cygnus olor	Cygnus	No	Wildlife_Avian	Waterfowl	18/03/2019	18	12	March	2019	2019|12	Spring	Galway	53.2707	-9.0572	RNA Detected	H5N1	HPAI	2019|RNA Detected	H5N1 Wild Bird Species Identification
Black-headed Gull	Chroicocephalus ridibundus	Chroicocephalus	Yes	Wildlife_Avian	Seabird	18/03/2019	18	12	March	2019	2019|12	Spring	Galway	53.2707	-9.0572	RNA Detected	H5N1	HPAI	2019|RNA Detected	H5N1 Wild Bird Species Identification
Mallard	Anas platyrhynchos	Anas	No	Wildlife_Avian	Waterfowl	18/03/2019	18	12	March	2019	2019|12	Spring	Galway	53.2707	-9.0572	RNA Detected	H5N1	HPAI	2019|RNA Detected	H5N1 Wild Bird Species Identification
Mallard	Anas platyrhynchos	Anas	No	Wildlife_Avian	Waterfowl	18/03/2019	18	12	March	2019	2019|12	Spring	Galway	53.2707	-9.0572	RNA Detected	H5N1	HPAI	2019|RNA Detected	H5N1 Wild Bird Species Identification
Common Eider	Somateria mollissima	Somateria	Partial	Wildlife_Avian	Waterfowl	18/03/2019	18	12	March	2019	2019|12	Spring	Dublin	53.5833	-6.1226	RNA Detected	H5N1	HPAI	2019|RNA Detected	H5N1 Wild Bird Species Identification
Common Eider	Somateria mollissima	Somateria	Partial	Wildlife_Avian	Waterfowl	18/03/2019	18	12	March	2019	2019|12	Spring	Dublin	53.5833	-6.1226	RNA Detected	H5N1	HPAI	2019|RNA Detected	H5N1 Wild Bird Species Identification
Common Eider	Somateria mollissima	Somateria	Partial	Wildlife_Avian	Waterfowl	18/03/2019	18	12	March	2019	2019|12	Spring	Dublin	53.5833	-6.1226	RNA Detected	H5N1	HPAI	2019|RNA Detected	H5N1 Wild Bird Species Identification
Common Eider	Somateria mollissima	Somateria	Partial	Wildlife_Avian	Waterfowl	18/03/2019	18	12	March	2019	2019|12	Spring	Dublin	53.5833	-6.1226	RNA Detected	H5N1	HPAI	2019|RNA Detected	H5N1 Wild Bird Species Identification
Common Eider	Somateria mollissima	Somateria	Partial	Wildlife_Avian	Waterfowl	18/03/2019	18	12	March	2019	2019|12	Spring	Dublin	53.5833	-6.1226	RNA Detected	H5N1	HPAI	2019|RNA Detected	H5N1 Wild Bird Species Identification
Common Eider	Somateria mollissima	Somateria	Partial	Wildlife_Avian	Waterfowl	18/03/2019	18	12	March	2019	2019|12	Spring	Dublin	53.5833	-6.1226	RNA Detected	H5N1	HPAI	2019|RNA Detected	H5N1 Wild Bird Species Identification
Great Black-backed Gull	Larus marinus	Larus	Partial	Wildlife_Avian	Seabird	18/03/2019	18	12	March	2019	2019|12	Spring	Louth	53.7974	-6.2203	RNA Detected	H5N1	HPAI	2019|RNA Detected	H5N1 Wild Bird Species Identification
Great Black-backed Gull	Larus marinus	Larus	Partial	Wildlife_Avian	Seabird	18/03/2019	18	12	March	2019	2019|12	Spring	Louth	53.7974	-6.2203	RNA Detected	H5N1	HPAI	2019|RNA Detected	H5N1 Wild Bird Species Identification
Great Black-backed Gull	Larus marinus	Larus	Partial	Wildlife_Avian	Seabird	18/03/2019	18	12	March	2019	2019|12	Spring	Louth	53.7974	-6.2203	RNA Detected	H5N1	HPAI	2019|RNA Detected	H5N1 Wild Bird Species Identification
Black-headed Gull	Chroicocephalus ridibundus	Chroicocephalus	Yes	Wildlife_Avian	Seabird	22/03/2019	22	12	March	2019	2019|12	Spring	Kerry	51.9847	-9.5646	RNA Detected	H5N1	HPAI	2019|RNA Detected	H5N1 Wild Bird Species Identification
Black-headed Gull	Chroicocephalus ridibundus	Chroicocephalus	Yes	Wildlife_Avian	Seabird	22/03/2019	22	12	March	2019	2019|12	Spring	Kerry	51.9847	-9.5646	RNA Detected	H5N1	HPAI	2019|RNA Detected	H5N1 Wild Bird Species Identification
Little Grebe	Tachybaptus ruficollis	Tachybaptus	Yes	Wildlife_Avian	Waterfowl	22/03/2019	22	12	March	2019	2019|12	Spring	Kerry	51.9847	-9.5646	RNA Detected	H5N1	HPAI	2019|RNA Detected	H5N1 Wild Bird Species Identification
Tufted Duck	Aythya fuligula	Aythya	Yes	Wildlife_Avian	Waterfowl	22/03/2019	22	12	March	2019	2019|12	Spring	Kerry	51.9847	-9.5646	RNA Detected	H5N1	HPAI	2019|RNA Detected	H5N1 Wild Bird Species Identification
Tufted Duck	Aythya fuligula	Aythya	Yes	Wildlife_Avian	Waterfowl	22/03/2019	22	12	March	2019	2019|12	Spring	Kerry	51.9847	-9.5646	RNA Detected	H5N1	HPAI	2019|RNA Detected	H5N1 Wild Bird Species Identification
Tufted Duck	Aythya fuligula	Aythya	Yes	Wildlife_Avian	Waterfowl	22/03/2019	22	12	March	2019	2019|12	Spring	Dublin	53.3378	-6.2589	RNA Detected	H5N1	HPAI	2019|RNA Detected	H5N1 Wild Bird Species Identification
Great Black-backed Gull	Larus marinus	Larus	Partial	Wildlife_Avian	Seabird	23/03/2019	23	12	March	2019	2019|12	Spring	Cork	51.6305	-8.547	RNA Detected	H5N1	HPAI	2019|RNA Detected	H5N1 Wild Bird Species Identification
White-tailed Eagle	Haliaeetus albicilla	Haliaeetus	Yes	Wildlife_Avian	Raptor	23/03/2019	23	12	March	2019	2019|12	Spring	Galway	53.3569	-9.0488	RNA Detected	H5N1	HPAI	2019|RNA Detected	H5N1 Wild Bird Species Identification
Black-headed Gull	Chroicocephalus ridibundus	Chroicocephalus	Yes	Wildlife_Avian	Seabird	24/03/2019	24	13	March	2019	2019|13	Spring	Galway	53.2629	-9.0567	RNA Detected	H5N1	HPAI	2019|RNA Detected	H5N1 Wild Bird Species Identification
Great Crested Grebe	Podiceps cristatus	Podiceps	Yes	Wildlife_Avian	Waterfowl	24/03/2019	24	13	March	2019	2019|13	Spring	Galway	53.2629	-9.0567	RNA Detected	H5N1	HPAI	2019|RNA Detected	H5N1 Wild Bird Species Identification
Mallard	Anas platyrhynchos	Anas	No	Wildlife_Avian	Waterfowl	24/03/2019	24	13	March	2019	2019|13	Spring	Galway	53.2695	-9.0535	RNA Detected	H5N1	HPAI	2019|RNA Detected	H5N1 Wild Bird Species Identification
Mute Swan	Cygnus olor	Cygnus	No	Wildlife_Avian	Waterfowl	24/03/2019	24	13	March	2019	2019|13	Spring	Galway	53.2695	-9.0535	RNA Detected	H5N1	HPAI	2019|RNA Detected	H5N1 Wild Bird Species Identification
Black-headed Gull	Chroicocephalus ridibundus	Chroicocephalus	Yes	Wildlife_Avian	Seabird	29/03/2019	29	13	March	2019	2019|13	Spring	Galway	53.276	-9.0371	RNA Detected	H5N1	HPAI	2019|RNA Detected	H5N1 Wild Bird Species Identification
Black-headed Gull	Chroicocephalus ridibundus	Chroicocephalus	Yes	Wildlife_Avian	Seabird	29/03/2019	29	13	March	2019	2019|13	Spring	Galway	53.276	-9.0371	RNA Detected	H5N1	HPAI	2019|RNA Detected	H5N1 Wild Bird Species Identification
Peregrine Falcon	Falco peregrinus	Falco	Yes	Wildlife_Avian	Raptor	30/03/2019	30	13	March	2019	2019|13	Spring	Mayo	53.4985	-9.1163	RNA Detected	H5N1	HPAI	2019|RNA Detected	H5N1 Wild Bird Species Identification
Peregrine Falcon	Falco peregrinus	Falco	Yes	Wildlife_Avian	Raptor	30/03/2019	30	13	March	2019	2019|13	Spring	Mayo	53.4985	-9.1163	RNA Detected	H5N1	HPAI	2019|RNA Detected	H5N1 Wild Bird Species Identification
Mute Swan	Cygnus olor	Cygnus	No	Wildlife_Avian	Waterfowl	01/04/2019	1	14	April	2019	2019|14	Spring	Dublin	53.3077	-6.2223	RNA Detected	H5N1	HPAI	2019|RNA Detected	H5N1 Wild Bird Species Identification
Whooper Swan	Cygnus cygnus	Cygnus	Yes	Wildlife_Avian	Waterfowl	02/04/2019	2	14	April	2019	2019|14	Spring	Galway	53.2673	-9.0528	RNA Detected	H5N1	HPAI	2019|RNA Detected	H5N1 Wild Bird Species Identification
Whooper Swan	Cygnus cygnus	Cygnus	Yes	Wildlife_Avian	Waterfowl	02/04/2019	2	14	April	2019	2019|14	Spring	Galway	53.2673	-9.0528	RNA Detected	H5N1	HPAI	2019|RNA Detected	H5N1 Wild Bird Species Identification
Grey Heron	Ardea cinerea	Ardea	No	Wildlife_Avian	Wader	31/03/2019	31	14	March	2019	2019|14	Spring	Wicklow	53.0064	-6.3446	RNA Detected	H5N1	HPAI	2019|RNA Detected	H5N1 Wild Bird Species Identification
Brant	Branta bernicla	Branta	Yes	Wildlife_Avian	Waterfowl	31/03/2019	31	14	March	2019	2019|14	Spring	Dublin	53.2947	-6.1275	RNA Detected	H5N1	HPAI	2019|RNA Detected	H5N1 Wild Bird Species Identification
Great Black-backed Gull	Larus marinus	Larus	Partial	Wildlife_Avian	Seabird	31/03/2019	31	14	March	2019	2019|14	Spring	Dublin	53.2947	-6.1275	RNA Detected	H5N1	HPAI	2019|RNA Detected	H5N1 Wild Bird Species Identification
Grey Heron	Ardea cinerea	Ardea	No	Wildlife_Avian	Wader	31/03/2019	31	14	March	2019	2019|14	Spring	Dublin	53.2947	-6.1275	RNA Detected	H5N1	HPAI	2019|RNA Detected	H5N1 Wild Bird Species Identification
Eurasian Magpie	Pica pica	Pica	No	Wildlife_Avian	Passerine	31/03/2019	31	14	March	2019	2019|14	Spring	Dublin	53.344	-6.2559	RNA Detected	H5N1	HPAI	2019|RNA Detected	H5N1 Wild Bird Species Identification
Eurasian Magpie	Pica pica	Pica	No	Wildlife_Avian	Passerine	31/03/2019	31	14	March	2019	2019|14	Spring	Dublin	53.344	-6.2559	RNA Detected	H5N1	HPAI	2019|RNA Detected	H5N1 Wild Bird Species Identification
Great Black-backed Gull	Larus marinus	Larus	Partial	Wildlife_Avian	Seabird	07/04/2019	7	15	April	2019	2019|15	Spring	Dublin	53.2706	-6.0909	RNA Detected	H5N1	HPAI	2019|RNA Detected	H5N1 Wild Bird Species Identification
Great Black-backed Gull	Larus marinus	Larus	Partial	Wildlife_Avian	Seabird	07/04/2019	7	15	April	2019	2019|15	Spring	Dublin	53.2706	-6.0909	RNA Detected	H5N1	HPAI	2019|RNA Detected	H5N1 Wild Bird Species Identification
Great Black-backed Gull	Larus marinus	Larus	Partial	Wildlife_Avian	Seabird	07/04/2019	7	15	April	2019	2019|15	Spring	Dublin	53.2706	-6.0909	RNA Detected	H5N1	HPAI	2019|RNA Detected	H5N1 Wild Bird Species Identification
Great Black-backed Gull	Larus marinus	Larus	Partial	Wildlife_Avian	Seabird	07/04/2019	7	15	April	2019	2019|15	Spring	Dublin	53.2706	-6.0909	RNA Detected	H5N1	HPAI	2019|RNA Detected	H5N1 Wild Bird Species Identification
Great Black-backed Gull	Larus marinus	Larus	Partial	Wildlife_Avian	Seabird	07/04/2019	7	15	April	2019	2019|15	Spring	Dublin	53.2706	-6.0909	RNA Detected	H5N1	HPAI	2019|RNA Detected	H5N1 Wild Bird Species Identification
Great Black-backed Gull	Larus marinus	Larus	Partial	Wildlife_Avian	Seabird	07/04/2019	7	15	April	2019	2019|15	Spring	Dublin	53.2706	-6.0909	RNA Detected	H5N1	HPAI	2019|RNA Detected	H5N1 Wild Bird Species Identification
Great Black-backed Gull	Larus marinus	Larus	Partial	Wildlife_Avian	Seabird	07/04/2019	7	15	April	2019	2019|15	Spring	Dublin	53.2706	-6.0909	RNA Detected	H5N1	HPAI	2019|RNA Detected	H5N1 Wild Bird Species Identification
Common Buzzard	Buteo buteo	Buteo	No	Wildlife_Avian	Raptor	07/04/2019	7	15	April	2019	2019|15	Spring	Mayo	53.6276	-9.2829	RNA Detected	H5N1	HPAI	2019|RNA Detected	H5N1 Wild Bird Species Identification
Common Buzzard	Buteo buteo	Buteo	No	Wildlife_Avian	Raptor	07/04/2019	7	15	April	2019	2019|15	Spring	Mayo	53.6276	-9.2829	RNA Detected	H5N1	HPAI	2019|RNA Detected	H5N1 Wild Bird Species Identification
Common Buzzard	Buteo buteo	Buteo	No	Wildlife_Avian	Raptor	07/04/2019	7	15	April	2019	2019|15	Spring	Mayo	53.6276	-9.2829	RNA Detected	H5N1	HPAI	2019|RNA Detected	H5N1 Wild Bird Species Identification
Common Buzzard	Buteo buteo	Buteo	No	Wildlife_Avian	Raptor	07/04/2019	7	15	April	2019	2019|15	Spring	Mayo	53.6276	-9.2829	RNA Detected	H5N1	HPAI	2019|RNA Detected	H5N1 Wild Bird Species Identification
Mew Gull	Larus canus	Larus	Yes	Wildlife_Avian	Seabird	08/04/2019	8	15	April	2019	2019|15	Spring	Wexford	52.3366	-6.457	RNA Detected	H5N1	HPAI	2019|RNA Detected	H5N1 Wild Bird Species Identification
Common Shelduck	Tadorna tadorna	Tadorna	Partial	Wildlife_Avian	Waterfowl	09/04/2019	9	15	April	2019	2019|15	Spring	Clare	53.1192	-9.1532	RNA Detected	H5N1	HPAI	2019|RNA Detected	H5N1 Wild Bird Species Identification
Great Black-backed Gull	Larus marinus	Larus	Partial	Wildlife_Avian	Seabird	10/04/2019	10	15	April	2019	2019|15	Spring	Kerry	51.8863	-10.3644	RNA Detected	H5N1	HPAI	2019|RNA Detected	H5N1 Wild Bird Species Identification
Great Black-backed Gull	Larus marinus	Larus	Partial	Wildlife_Avian	Seabird	10/04/2019	10	15	April	2019	2019|15	Spring	Kerry	51.9288	-10.2775	RNA Detected	H5N1	HPAI	2019|RNA Detected	H5N1 Wild Bird Species Identification
Little Egret	Egretta garzetta	Egretta	Yes	Wildlife_Avian	Wader	10/04/2019	10	15	April	2019	2019|15	Spring	Kerry	52.0572	-9.9715	RNA Detected	H5N1	HPAI	2019|RNA Detected	H5N1 Wild Bird Species Identification
Mallard	Anas platyrhynchos	Anas	No	Wildlife_Avian	Waterfowl	11/04/2019	11	15	April	2019	2019|15	Spring	Kerry	52.0179	-9.5088	RNA Detected	H5N1	HPAI	2019|RNA Detected	H5N1 Wild Bird Species Identification
Mute Swan	Cygnus olor	Cygnus	No	Wildlife_Avian	Waterfowl	11/04/2019	11	15	April	2019	2019|15	Spring	Kerry	52.0179	-9.5088	RNA Detected	H5N1	HPAI	2019|RNA Detected	H5N1 Wild Bird Species Identification
Brant	Branta bernicla	Branta	Yes	Wildlife_Avian	Waterfowl	12/04/2019	12	15	April	2019	2019|15	Spring	Kerry	52.1294	-10.2624	RNA Detected	H5N1	HPAI	2019|RNA Detected	H5N1 Wild Bird Species Identification
Brant	Branta bernicla	Branta	Yes	Wildlife_Avian	Waterfowl	12/04/2019	12	15	April	2019	2019|15	Spring	Kerry	52.1294	-10.2624	RNA Detected	H5N1	HPAI	2019|RNA Detected	H5N1 Wild Bird Species Identification
Brant	Branta bernicla	Branta	Yes	Wildlife_Avian	Waterfowl	12/04/2019	12	15	April	2019	2019|15	Spring	Kerry	52.139	-10.2737	RNA Detected	H5N1	HPAI	2019|RNA Detected	H5N1 Wild Bird Species Identification
Grey Heron	Ardea cinerea	Ardea	No	Wildlife_Avian	Wader	13/04/2019	13	15	April	2019	2019|15	Spring	Wicklow	53.0685	-6.0393	RNA Detected	H5N1	HPAI	2019|RNA Detected	H5N1 Wild Bird Species Identification
Mute Swan	Cygnus olor	Cygnus	No	Wildlife_Avian	Waterfowl	14/04/2019	14	16	April	2019	2019|16	Spring	Galway	53.5622	-9.8921	RNA Detected	H5N1	HPAI	2019|RNA Detected	H5N1 Wild Bird Species Identification
Mute Swan	Cygnus olor	Cygnus	No	Wildlife_Avian	Waterfowl	15/04/2019	15	16	April	2019	2019|16	Spring	Wicklow	53.0685	-6.0393	RNA Detected	H5N1	HPAI	2019|RNA Detected	H5N1 Wild Bird Species Identification
Grey Heron	Ardea cinerea	Ardea	No	Wildlife_Avian	Wader	15/04/2019	15	16	April	2019	2019|16	Spring	Tipperary	53.0967	-7.9143	RNA Detected	H5N1	HPAI	2019|RNA Detected	H5N1 Wild Bird Species Identification
Great Black-backed Gull	Larus marinus	Larus	Partial	Wildlife_Avian	Seabird	18/04/2019	18	16	April	2019	2019|16	Spring	Kerry	51.8692	-10.3872	RNA Detected	H5N1	HPAI	2019|RNA Detected	H5N1 Wild Bird Species Identification
Whooper Swan	Cygnus cygnus	Cygnus	Yes	Wildlife_Avian	Waterfowl	18/04/2019	18	16	April	2019	2019|16	Spring	Offaly	53.229	-7.6922	RNA Detected	H5N1	HPAI	2019|RNA Detected	H5N1 Wild Bird Species Identification
Common Buzzard	Buteo buteo	Buteo	No	Wildlife_Avian	Raptor	18/04/2019	18	16	April	2019	2019|16	Spring	Offaly	53.229	-7.6922	RNA Detected	H5N1	HPAI	2019|RNA Detected	H5N1 Wild Bird Species Identification
Common Buzzard	Buteo buteo	Buteo	No	Wildlife_Avian	Raptor	18/04/2019	18	16	April	2019	2019|16	Spring	Offaly	53.229	-7.6922	RNA Detected	H5N1	HPAI	2019|RNA Detected	H5N1 Wild Bird Species Identification
Common Shelduck	Tadorna tadorna	Tadorna	Partial	Wildlife_Avian	Waterfowl	19/04/2019	19	16	April	2019	2019|16	Spring	Wexford	52.3565	-6.4217	RNA Detected	H5N1	HPAI	2019|RNA Detected	H5N1 Wild Bird Species Identification
Common Buzzard	Buteo buteo	Buteo	No	Wildlife_Avian	Raptor	19/04/2019	19	16	April	2019	2019|16	Spring	Wicklow	53.0685	-6.0393	RNA Detected	H5N1	HPAI	2019|RNA Detected	H5N1 Wild Bird Species Identification
Eurasian Magpie	Pica pica	Pica	No	Wildlife_Avian	Passerine	20/04/2019	20	16	April	2019	2019|16	Spring	Kilkenny	52.6604	-7.2553	RNA Detected	H5N1	HPAI	2019|RNA Detected	H5N1 Wild Bird Species Identification
Little Grebe	Tachybaptus ruficollis	Tachybaptus	Yes	Wildlife_Avian	Waterfowl	21/04/2019	21	17	April	2019	2019|17	Spring	Wicklow	53.0685	-6.0393	RNA Detected	H5N1	HPAI	2019|RNA Detected	H5N1 Wild Bird Species Identification
Little Grebe	Tachybaptus ruficollis	Tachybaptus	Yes	Wildlife_Avian	Waterfowl	21/04/2019	21	17	April	2019	2019|17	Spring	Wicklow	53.0685	-6.0393	RNA Detected	H5N1	HPAI	2019|RNA Detected	H5N1 Wild Bird Species Identification
Little Grebe	Tachybaptus ruficollis	Tachybaptus	Yes	Wildlife_Avian	Waterfowl	21/04/2019	21	17	April	2019	2019|17	Spring	Wicklow	53.0685	-6.0393	RNA Detected	H5N1	HPAI	2019|RNA Detected	H5N1 Wild Bird Species Identification
Little Grebe	Tachybaptus ruficollis	Tachybaptus	Yes	Wildlife_Avian	Waterfowl	01/05/2019	1	18	May	2019	2019|18	Spring	Wicklow	53.1836	-6.1863	RNA Detected	H5N1	HPAI	2019|RNA Detected	H5N1 Wild Bird Species Identification
Eurasian Magpie	Pica pica	Pica	No	Wildlife_Avian	Passerine	02/05/2019	2	18	May	2019	2019|18	Spring	Dublin	53.3465	-6.2419	RNA Detected	H5N1	HPAI	2019|RNA Detected	H5N1 Wild Bird Species Identification
Black-headed Gull	Chroicocephalus ridibundus	Chroicocephalus	Yes	Wildlife_Avian	Seabird	02/05/2019	2	18	May	2019	2019|18	Spring	Dublin	53.3577	-6.3503	RNA Detected	H5N1	HPAI	2019|RNA Detected	H5N1 Wild Bird Species Identification
Eurasian Magpie	Pica pica	Pica	No	Wildlife_Avian	Passerine	02/05/2019	2	18	May	2019	2019|18	Spring	Dublin	53.3577	-6.3503	RNA Detected	H5N1	HPAI	2019|RNA Detected	H5N1 Wild Bird Species Identification
Grey Heron	Ardea cinerea	Ardea	No	Wildlife_Avian	Wader	02/05/2019	2	18	May	2019	2019|18	Spring	Dublin	53.3577	-6.3503	RNA Detected	H5N1	HPAI	2019|RNA Detected	H5N1 Wild Bird Species Identification
Mute Swan	Cygnus olor	Cygnus	No	Wildlife_Avian	Waterfowl	03/05/2019	3	18	May	2019	2019|18	Spring	Dublin	53.3008	-6.3426	RNA Detected	H5N1	HPAI	2019|RNA Detected	H5N1 Wild Bird Species Identification
Great Black-backed Gull	Larus marinus	Larus	Partial	Wildlife_Avian	Seabird	03/05/2019	3	18	May	2019	2019|18	Spring	Dublin	53.3386	-6.2599	RNA Detected	H5N1	HPAI	2019|RNA Detected	H5N1 Wild Bird Species Identification
Grey Heron	Ardea cinerea	Ardea	No	Wildlife_Avian	Wader	03/05/2019	3	18	May	2019	2019|18	Spring	Dublin	53.3386	-6.2599	RNA Detected	H5N1	HPAI	2019|RNA Detected	H5N1 Wild Bird Species Identification
Mallard	Anas platyrhynchos	Anas	No	Wildlife_Avian	Waterfowl	03/05/2019	3	18	May	2019	2019|18	Spring	Dublin	53.3386	-6.2599	RNA Detected	H5N1	HPAI	2019|RNA Detected	H5N1 Wild Bird Species Identification
Tufted Duck	Aythya fuligula	Aythya	Yes	Wildlife_Avian	Waterfowl	03/05/2019	3	18	May	2019	2019|18	Spring	Dublin	53.3386	-6.2599	RNA Detected	H5N1	HPAI	2019|RNA Detected	H5N1 Wild Bird Species Identification
Tufted Duck	Aythya fuligula	Aythya	Yes	Wildlife_Avian	Waterfowl	03/05/2019	3	18	May	2019	2019|18	Spring	Dublin	53.3386	-6.2599	RNA Detected	H5N1	HPAI	2019|RNA Detected	H5N1 Wild Bird Species Identification
Mute Swan	Cygnus olor	Cygnus	No	Wildlife_Avian	Waterfowl	03/05/2019	3	18	May	2019	2019|18	Spring	Dublin	53.3436	-6.2379	RNA Detected	H5N1	HPAI	2019|RNA Detected	H5N1 Wild Bird Species Identification
Common Merganser	Mergus merganser	Mergus	Partial	Wildlife_Avian	Waterfowl	07/01/2019	7	2	January	2019	2019|2	Winter	Galway	53.2102	-8.8942	RNA Detected	H5N1	HPAI	2019|RNA Detected	H5N1 Wild Bird Species Identification
Common Pochard	Aythya ferina	Aythya	Yes	Wildlife_Avian	Waterfowl	08/01/2019	8	2	January	2019	2019|2	Winter	Wexford	52.3565	-6.4217	RNA Detected	H5N1	HPAI	2019|RNA Detected	H5N1 Wild Bird Species Identification
Black-headed Gull	Chroicocephalus ridibundus	Chroicocephalus	Yes	Wildlife_Avian	Seabird	10/01/2019	10	2	January	2019	2019|2	Winter	Galway	53.276	-9.0371	RNA Detected	H5N1	HPAI	2019|RNA Detected	H5N1 Wild Bird Species Identification
Black-headed Gull	Chroicocephalus ridibundus	Chroicocephalus	Yes	Wildlife_Avian	Seabird	10/01/2019	10	2	January	2019	2019|2	Winter	Galway	53.276	-9.0371	RNA Detected	H5N1	HPAI	2019|RNA Detected	H5N1 Wild Bird Species Identification
Brant	Branta bernicla	Branta	Yes	Wildlife_Avian	Waterfowl	12/05/2019	12	20	May	2019	2019|20	Spring	Cork	51.8598	-8.2656	RNA Detected	H5N1	HPAI	2019|RNA Detected	H5N1 Wild Bird Species Identification
Peregrine Falcon	Falco peregrinus	Falco	Yes	Wildlife_Avian	Raptor	12/05/2019	12	20	May	2019	2019|20	Spring	Cork	51.8598	-8.2656	RNA Detected	H5N1	HPAI	2019|RNA Detected	H5N1 Wild Bird Species Identification
Great Black-backed Gull	Larus marinus	Larus	Partial	Wildlife_Avian	Seabird	15/05/2019	15	20	May	2019	2019|20	Spring	Cork	51.8366	-8.2665	RNA Detected	H5N1	HPAI	2019|RNA Detected	H5N1 Wild Bird Species Identification
Great Black-backed Gull	Larus marinus	Larus	Partial	Wildlife_Avian	Seabird	15/05/2019	15	20	May	2019	2019|20	Spring	Cork	51.8366	-8.2665	RNA Detected	H5N1	HPAI	2019|RNA Detected	H5N1 Wild Bird Species Identification
Great Black-backed Gull	Larus marinus	Larus	Partial	Wildlife_Avian	Seabird	15/05/2019	15	20	May	2019	2019|20	Spring	Cork	51.8366	-8.2665	RNA Detected	H5N1	HPAI	2019|RNA Detected	H5N1 Wild Bird Species Identification
Eurasian Magpie	Pica pica	Pica	No	Wildlife_Avian	Passerine	15/05/2019	15	20	May	2019	2019|20	Spring	Cork	51.8829	-8.4713	RNA Detected	H5N1	HPAI	2019|RNA Detected	H5N1 Wild Bird Species Identification
Common Shelduck	Tadorna tadorna	Tadorna	Partial	Wildlife_Avian	Waterfowl	15/05/2019	15	20	May	2019	2019|20	Spring	Cork	51.8998	-8.4306	RNA Detected	H5N1	HPAI	2019|RNA Detected	H5N1 Wild Bird Species Identification
Grey Heron	Ardea cinerea	Ardea	No	Wildlife_Avian	Wader	15/05/2019	15	20	May	2019	2019|20	Spring	Cork	51.8998	-8.4306	RNA Detected	H5N1	HPAI	2019|RNA Detected	H5N1 Wild Bird Species Identification
Little Egret	Egretta garzetta	Egretta	Yes	Wildlife_Avian	Wader	15/05/2019	15	20	May	2019	2019|20	Spring	Cork	51.8998	-8.4306	RNA Detected	H5N1	HPAI	2019|RNA Detected	H5N1 Wild Bird Species Identification
Grey Heron	Ardea cinerea	Ardea	No	Wildlife_Avian	Wader	15/05/2019	15	20	May	2019	2019|20	Spring	Dublin	53.2882	-6.327	RNA Detected	H5N1	HPAI	2019|RNA Detected	H5N1 Wild Bird Species Identification
Great Black-backed Gull	Larus marinus	Larus	Partial	Wildlife_Avian	Seabird	17/05/2019	17	20	May	2019	2019|20	Spring	Kerry	52.1386	-10.2751	RNA Detected	H5N1	HPAI	2019|RNA Detected	H5N1 Wild Bird Species Identification
Mallard	Anas platyrhynchos	Anas	No	Wildlife_Avian	Waterfowl	18/05/2019	18	20	May	2019	2019|20	Spring	Dublin	53.3008	-6.3426	RNA Detected	H5N1	HPAI	2019|RNA Detected	H5N1 Wild Bird Species Identification
Grey Heron	Ardea cinerea	Ardea	No	Wildlife_Avian	Wader	19/05/2019	19	21	May	2019	2019|21	Spring	Galway	53.2668	-9.0517	RNA Detected	H5N1	HPAI	2019|RNA Detected	H5N1 Wild Bird Species Identification
Little Egret	Egretta garzetta	Egretta	Yes	Wildlife_Avian	Wader	19/05/2019	19	21	May	2019	2019|21	Spring	Galway	53.2668	-9.0517	RNA Detected	H5N1	HPAI	2019|RNA Detected	H5N1 Wild Bird Species Identification
Mute Swan	Cygnus olor	Cygnus	No	Wildlife_Avian	Waterfowl	19/05/2019	19	21	May	2019	2019|21	Spring	Galway	53.2668	-9.0517	RNA Detected	H5N1	HPAI	2019|RNA Detected	H5N1 Wild Bird Species Identification
Mute Swan	Cygnus olor	Cygnus	No	Wildlife_Avian	Waterfowl	19/05/2019	19	21	May	2019	2019|21	Spring	Galway	53.2668	-9.0517	RNA Detected	H5N1	HPAI	2019|RNA Detected	H5N1 Wild Bird Species Identification
Grey Heron	Ardea cinerea	Ardea	No	Wildlife_Avian	Wader	20/05/2019	20	21	May	2019	2019|21	Spring	Kilkenny	52.6516	-7.2506	RNA Detected	H5N1	HPAI	2019|RNA Detected	H5N1 Wild Bird Species Identification
Tufted Duck	Aythya fuligula	Aythya	Yes	Wildlife_Avian	Waterfowl	20/05/2019	20	21	May	2019	2019|21	Spring	Dublin	53.3386	-6.2586	RNA Detected	H5N1	HPAI	2019|RNA Detected	H5N1 Wild Bird Species Identification
Black-headed Gull	Chroicocephalus ridibundus	Chroicocephalus	Yes	Wildlife_Avian	Seabird	21/05/2019	21	21	May	2019	2019|21	Spring	Donegal	55.1306	-7.4632	RNA Detected	H5N1	HPAI	2019|RNA Detected	H5N1 Wild Bird Species Identification
Grey Heron	Ardea cinerea	Ardea	No	Wildlife_Avian	Wader	21/05/2019	21	21	May	2019	2019|21	Spring	Donegal	55.1306	-7.4632	RNA Detected	H5N1	HPAI	2019|RNA Detected	H5N1 Wild Bird Species Identification
Mew Gull	Larus canus	Larus	Yes	Wildlife_Avian	Seabird	23/05/2019	23	21	May	2019	2019|21	Spring	Kerry	51.7644	-10.1161	RNA Detected	H5N1	HPAI	2019|RNA Detected	H5N1 Wild Bird Species Identification
Pink-footed Goose	Anser brachyrhynchus	Anser	Yes	Wildlife_Avian	Waterfowl	23/05/2019	23	21	May	2019	2019|21	Spring	Wexford	52.3565	-6.4217	RNA Detected	H5N1	HPAI	2019|RNA Detected	H5N1 Wild Bird Species Identification
Great Black-backed Gull	Larus marinus	Larus	Partial	Wildlife_Avian	Seabird	24/05/2019	24	21	May	2019	2019|21	Spring	Kerry	51.8863	-10.3644	RNA Detected	H5N1	HPAI	2019|RNA Detected	H5N1 Wild Bird Species Identification
Mallard	Anas platyrhynchos	Anas	No	Wildlife_Avian	Waterfowl	24/05/2019	24	21	May	2019	2019|21	Spring	Wicklow	53.0064	-6.3446	RNA Detected	H5N1	HPAI	2019|RNA Detected	H5N1 Wild Bird Species Identification
Great Black-backed Gull	Larus marinus	Larus	Partial	Wildlife_Avian	Seabird	25/05/2019	25	21	May	2019	2019|21	Spring	Wexford	52.1552	-6.5917	RNA Detected	H5N1	HPAI	2019|RNA Detected	H5N1 Wild Bird Species Identification
Eurasian Magpie	Pica pica	Pica	No	Wildlife_Avian	Passerine	25/05/2019	25	21	May	2019	2019|21	Spring	Dublin	53.3439	-6.2567	RNA Detected	H5N1	HPAI	2019|RNA Detected	H5N1 Wild Bird Species Identification
Little Grebe	Tachybaptus ruficollis	Tachybaptus	Yes	Wildlife_Avian	Waterfowl	01/06/2019	1	22	June	2019	2019|22	Summer	Wicklow	53.1836	-6.1863	RNA Detected	H5N1	HPAI	2019|RNA Detected	H5N1 Wild Bird Species Identification
Mallard	Anas platyrhynchos	Anas	No	Wildlife_Avian	Waterfowl	01/06/2019	1	22	June	2019	2019|22	Summer	Dublin	53.3378	-6.2589	RNA Detected	H5N1	HPAI	2019|RNA Detected	H5N1 Wild Bird Species Identification
Mute Swan	Cygnus olor	Cygnus	No	Wildlife_Avian	Waterfowl	01/06/2019	1	22	June	2019	2019|22	Summer	Dublin	53.3482	-6.2912	RNA Detected	H5N1	HPAI	2019|RNA Detected	H5N1 Wild Bird Species Identification
Common Shelduck	Tadorna tadorna	Tadorna	Partial	Wildlife_Avian	Waterfowl	26/05/2019	26	22	May	2019	2019|22	Spring	Wexford	52.1954	-6.4572	RNA Detected	H5N1	HPAI	2019|RNA Detected	H5N1 Wild Bird Species Identification
Little Egret	Egretta garzetta	Egretta	Yes	Wildlife_Avian	Wader	26/05/2019	26	22	May	2019	2019|22	Spring	Wexford	52.1954	-6.4572	RNA Detected	H5N1	HPAI	2019|RNA Detected	H5N1 Wild Bird Species Identification
Mute Swan	Cygnus olor	Cygnus	No	Wildlife_Avian	Waterfowl	26/05/2019	26	22	May	2019	2019|22	Spring	Wexford	52.1954	-6.4572	RNA Detected	H5N1	HPAI	2019|RNA Detected	H5N1 Wild Bird Species Identification
Little Grebe	Tachybaptus ruficollis	Tachybaptus	Yes	Wildlife_Avian	Waterfowl	26/05/2019	26	22	May	2019	2019|22	Spring	Dublin	53.3002	-6.2918	RNA Detected	H5N1	HPAI	2019|RNA Detected	H5N1 Wild Bird Species Identification
Little Grebe	Tachybaptus ruficollis	Tachybaptus	Yes	Wildlife_Avian	Waterfowl	26/05/2019	26	22	May	2019	2019|22	Spring	Dublin	53.308	-6.2551	RNA Detected	H5N1	HPAI	2019|RNA Detected	H5N1 Wild Bird Species Identification
Mute Swan	Cygnus olor	Cygnus	No	Wildlife_Avian	Waterfowl	26/05/2019	26	22	May	2019	2019|22	Spring	Dublin	53.308	-6.2551	RNA Detected	H5N1	HPAI	2019|RNA Detected	H5N1 Wild Bird Species Identification
Tufted Duck	Aythya fuligula	Aythya	Yes	Wildlife_Avian	Waterfowl	26/05/2019	26	22	May	2019	2019|22	Spring	Dublin	53.308	-6.2551	RNA Detected	H5N1	HPAI	2019|RNA Detected	H5N1 Wild Bird Species Identification
Whooper Swan	Cygnus cygnus	Cygnus	Yes	Wildlife_Avian	Waterfowl	27/05/2019	27	22	May	2019	2019|22	Spring	Donegal	55.2662	-8.2224	RNA Detected	H5N1	HPAI	2019|RNA Detected	H5N1 Wild Bird Species Identification
Black-headed Gull	Chroicocephalus ridibundus	Chroicocephalus	Yes	Wildlife_Avian	Seabird	28/05/2019	28	22	May	2019	2019|22	Spring	Dublin	53.3408	-6.1788	RNA Detected	H5N1	HPAI	2019|RNA Detected	H5N1 Wild Bird Species Identification
Common Shelduck	Tadorna tadorna	Tadorna	Partial	Wildlife_Avian	Waterfowl	30/05/2019	30	22	May	2019	2019|22	Spring	Clare	52.8185	-9.4546	RNA Detected	H5N1	HPAI	2019|RNA Detected	H5N1 Wild Bird Species Identification
Grey Heron	Ardea cinerea	Ardea	No	Wildlife_Avian	Wader	31/05/2019	31	22	May	2019	2019|22	Spring	Kerry	51.8267	-10.1724	RNA Detected	H5N1	HPAI	2019|RNA Detected	H5N1 Wild Bird Species Identification
Mallard	Anas platyrhynchos	Anas	No	Wildlife_Avian	Waterfowl	31/05/2019	31	22	May	2019	2019|22	Spring	Wicklow	53.0064	-6.3446	RNA Detected	H5N1	HPAI	2019|RNA Detected	H5N1 Wild Bird Species Identification
Mallard	Anas platyrhynchos	Anas	No	Wildlife_Avian	Waterfowl	31/05/2019	31	22	May	2019	2019|22	Spring	Wicklow	53.0064	-6.3446	RNA Detected	H5N1	HPAI	2019|RNA Detected	H5N1 Wild Bird Species Identification
Black-headed Gull	Chroicocephalus ridibundus	Chroicocephalus	Yes	Wildlife_Avian	Seabird	02/06/2019	2	23	June	2019	2019|23	Summer	Offaly	53.2167	-7.7248	RNA Detected	H5N1	HPAI	2019|RNA Detected	H5N1 Wild Bird Species Identification
Black-headed Gull	Chroicocephalus ridibundus	Chroicocephalus	Yes	Wildlife_Avian	Seabird	02/06/2019	2	23	June	2019	2019|23	Summer	Offaly	53.2167	-7.7248	RNA Detected	H5N1	HPAI	2019|RNA Detected	H5N1 Wild Bird Species Identification
Grey Heron	Ardea cinerea	Ardea	No	Wildlife_Avian	Wader	03/06/2019	3	23	June	2019	2019|23	Summer	Galway	53.5961	-9.6954	RNA Detected	H5N1	HPAI	2019|RNA Detected	H5N1 Wild Bird Species Identification
Mute Swan	Cygnus olor	Cygnus	No	Wildlife_Avian	Waterfowl	05/06/2019	5	23	June	2019	2019|23	Summer	Dublin	53.3549	-6.3298	RNA Detected	H5N1	HPAI	2019|RNA Detected	H5N1 Wild Bird Species Identification
Great Black-backed Gull	Larus marinus	Larus	Partial	Wildlife_Avian	Seabird	05/06/2019	5	23	June	2019	2019|23	Summer	Dublin	53.451	-6.1398	RNA Detected	H5N1	HPAI	2019|RNA Detected	H5N1 Wild Bird Species Identification
Little Egret	Egretta garzetta	Egretta	Yes	Wildlife_Avian	Wader	05/06/2019	5	23	June	2019	2019|23	Summer	Dublin	53.451	-6.1398	RNA Detected	H5N1	HPAI	2019|RNA Detected	H5N1 Wild Bird Species Identification
Little Egret	Egretta garzetta	Egretta	Yes	Wildlife_Avian	Wader	05/06/2019	5	23	June	2019	2019|23	Summer	Dublin	53.451	-6.1398	RNA Detected	H5N1	HPAI	2019|RNA Detected	H5N1 Wild Bird Species Identification
Little Egret	Egretta garzetta	Egretta	Yes	Wildlife_Avian	Wader	05/06/2019	5	23	June	2019	2019|23	Summer	Dublin	53.451	-6.1398	RNA Detected	H5N1	HPAI	2019|RNA Detected	H5N1 Wild Bird Species Identification
Greylag Goose	Anser anser	Anser	Yes	Wildlife_Avian	Waterfowl	06/06/2019	6	23	June	2019	2019|23	Summer	Wexford	52.5365	-6.2203	RNA Detected	H5N1	HPAI	2019|RNA Detected	H5N1 Wild Bird Species Identification
Greylag Goose	Anser anser	Anser	Yes	Wildlife_Avian	Waterfowl	06/06/2019	6	23	June	2019	2019|23	Summer	Wexford	52.5365	-6.2203	RNA Detected	H5N1	HPAI	2019|RNA Detected	H5N1 Wild Bird Species Identification
Eurasian Magpie	Pica pica	Pica	No	Wildlife_Avian	Passerine	06/06/2019	6	23	June	2019	2019|23	Summer	Clare	52.6996	-8.8116	RNA Detected	H5N1	HPAI	2019|RNA Detected	H5N1 Wild Bird Species Identification
Black-headed Gull	Chroicocephalus ridibundus	Chroicocephalus	Yes	Wildlife_Avian	Seabird	06/06/2019	6	23	June	2019	2019|23	Summer	Clare	52.9715	-9.4292	RNA Detected	H5N1	HPAI	2019|RNA Detected	H5N1 Wild Bird Species Identification
Grey Heron	Ardea cinerea	Ardea	No	Wildlife_Avian	Wader	06/06/2019	6	23	June	2019	2019|23	Summer	Dublin	53.451	-6.1398	RNA Detected	H5N1	HPAI	2019|RNA Detected	H5N1 Wild Bird Species Identification
Grey Heron	Ardea cinerea	Ardea	No	Wildlife_Avian	Wader	06/06/2019	6	23	June	2019	2019|23	Summer	Dublin	53.451	-6.1398	RNA Detected	H5N1	HPAI	2019|RNA Detected	H5N1 Wild Bird Species Identification
Grey Heron	Ardea cinerea	Ardea	No	Wildlife_Avian	Wader	06/06/2019	6	23	June	2019	2019|23	Summer	Dublin	53.451	-6.1398	RNA Detected	H5N1	HPAI	2019|RNA Detected	H5N1 Wild Bird Species Identification
Black-headed Gull	Chroicocephalus ridibundus	Chroicocephalus	Yes	Wildlife_Avian	Seabird	07/06/2019	7	23	June	2019	2019|23	Summer	Kerry	51.7852	-9.8231	RNA Detected	H5N1	HPAI	2019|RNA Detected	H5N1 Wild Bird Species Identification
Black-headed Gull	Chroicocephalus ridibundus	Chroicocephalus	Yes	Wildlife_Avian	Seabird	07/06/2019	7	23	June	2019	2019|23	Summer	Kerry	51.7852	-9.8231	RNA Detected	H5N1	HPAI	2019|RNA Detected	H5N1 Wild Bird Species Identification
Grey Heron	Ardea cinerea	Ardea	No	Wildlife_Avian	Wader	07/06/2019	7	23	June	2019	2019|23	Summer	Kerry	51.796	-9.787	RNA Detected	H5N1	HPAI	2019|RNA Detected	H5N1 Wild Bird Species Identification
Common Shelduck	Tadorna tadorna	Tadorna	Partial	Wildlife_Avian	Waterfowl	09/06/2019	9	24	June	2019	2019|24	Summer	Wicklow	53.0977	-6.039	RNA Detected	H5N1	HPAI	2019|RNA Detected	H5N1 Wild Bird Species Identification
Common Shelduck	Tadorna tadorna	Tadorna	Partial	Wildlife_Avian	Waterfowl	09/06/2019	9	24	June	2019	2019|24	Summer	Wicklow	53.0977	-6.039	RNA Detected	H5N1	HPAI	2019|RNA Detected	H5N1 Wild Bird Species Identification
Common Shelduck	Tadorna tadorna	Tadorna	Partial	Wildlife_Avian	Waterfowl	09/06/2019	9	24	June	2019	2019|24	Summer	Wicklow	53.0977	-6.039	RNA Detected	H5N1	HPAI	2019|RNA Detected	H5N1 Wild Bird Species Identification
Grey Heron	Ardea cinerea	Ardea	No	Wildlife_Avian	Wader	09/06/2019	9	24	June	2019	2019|24	Summer	Wicklow	53.0977	-6.039	RNA Detected	H5N1	HPAI	2019|RNA Detected	H5N1 Wild Bird Species Identification
Little Egret	Egretta garzetta	Egretta	Yes	Wildlife_Avian	Wader	09/06/2019	9	24	June	2019	2019|24	Summer	Wicklow	53.0977	-6.039	RNA Detected	H5N1	HPAI	2019|RNA Detected	H5N1 Wild Bird Species Identification
Mute Swan	Cygnus olor	Cygnus	No	Wildlife_Avian	Waterfowl	09/06/2019	9	24	June	2019	2019|24	Summer	Wicklow	53.0977	-6.039	RNA Detected	H5N1	HPAI	2019|RNA Detected	H5N1 Wild Bird Species Identification
Eurasian Magpie	Pica pica	Pica	No	Wildlife_Avian	Passerine	09/06/2019	9	24	June	2019	2019|24	Summer	Galway	53.2784	-9.0613	RNA Detected	H5N1	HPAI	2019|RNA Detected	H5N1 Wild Bird Species Identification
Eurasian Magpie	Pica pica	Pica	No	Wildlife_Avian	Passerine	09/06/2019	9	24	June	2019	2019|24	Summer	Mayo	53.7797	-9.639	RNA Detected	H5N1	HPAI	2019|RNA Detected	H5N1 Wild Bird Species Identification
Little Egret	Egretta garzetta	Egretta	Yes	Wildlife_Avian	Wader	10/06/2019	10	24	June	2019	2019|24	Summer	Dublin	53.3105	-6.1974	RNA Detected	H5N1	HPAI	2019|RNA Detected	H5N1 Wild Bird Species Identification
Grey Heron	Ardea cinerea	Ardea	No	Wildlife_Avian	Wader	11/06/2019	11	24	June	2019	2019|24	Summer	Dublin	53.3008	-6.3426	RNA Detected	H5N1	HPAI	2019|RNA Detected	H5N1 Wild Bird Species Identification
Mute Swan	Cygnus olor	Cygnus	No	Wildlife_Avian	Waterfowl	11/06/2019	11	24	June	2019	2019|24	Summer	Dublin	53.3008	-6.3426	RNA Detected	H5N1	HPAI	2019|RNA Detected	H5N1 Wild Bird Species Identification
Common Shelduck	Tadorna tadorna	Tadorna	Partial	Wildlife_Avian	Waterfowl	12/06/2019	12	24	June	2019	2019|24	Summer	Wexford	52.3542	-6.5059	RNA Detected	H5N1	HPAI	2019|RNA Detected	H5N1 Wild Bird Species Identification
Little Egret	Egretta garzetta	Egretta	Yes	Wildlife_Avian	Wader	12/06/2019	12	24	June	2019	2019|24	Summer	Wexford	52.3542	-6.5059	RNA Detected	H5N1	HPAI	2019|RNA Detected	H5N1 Wild Bird Species Identification
Black-headed Gull	Chroicocephalus ridibundus	Chroicocephalus	Yes	Wildlife_Avian	Seabird	12/06/2019	12	24	June	2019	2019|24	Summer	Wexford	52.3565	-6.4217	RNA Detected	H5N1	HPAI	2019|RNA Detected	H5N1 Wild Bird Species Identification
Grey Heron	Ardea cinerea	Ardea	No	Wildlife_Avian	Wader	12/06/2019	12	24	June	2019	2019|24	Summer	Wicklow	53.0685	-6.0393	RNA Detected	H5N1	HPAI	2019|RNA Detected	H5N1 Wild Bird Species Identification
Mute Swan	Cygnus olor	Cygnus	No	Wildlife_Avian	Waterfowl	12/06/2019	12	24	June	2019	2019|24	Summer	Wicklow	53.0977	-6.039	RNA Detected	H5N1	HPAI	2019|RNA Detected	H5N1 Wild Bird Species Identification
Mute Swan	Cygnus olor	Cygnus	No	Wildlife_Avian	Waterfowl	13/06/2019	13	24	June	2019	2019|24	Summer	Kilkenny	52.6496	-7.2439	RNA Detected	H5N1	HPAI	2019|RNA Detected	H5N1 Wild Bird Species Identification
Grey Heron	Ardea cinerea	Ardea	No	Wildlife_Avian	Wader	14/06/2019	14	24	June	2019	2019|24	Summer	Tipperary	52.374	-7.9268	RNA Detected	H5N1	HPAI	2019|RNA Detected	H5N1 Wild Bird Species Identification
Black-headed Gull	Chroicocephalus ridibundus	Chroicocephalus	Yes	Wildlife_Avian	Seabird	14/06/2019	14	24	June	2019	2019|24	Summer	Galway	53.2695	-9.0535	RNA Detected	H5N1	HPAI	2019|RNA Detected	H5N1 Wild Bird Species Identification
Grey Heron	Ardea cinerea	Ardea	No	Wildlife_Avian	Wader	15/06/2019	15	24	June	2019	2019|24	Summer	Kerry	52.0179	-9.5088	RNA Detected	H5N1	HPAI	2019|RNA Detected	H5N1 Wild Bird Species Identification
Mallard	Anas platyrhynchos	Anas	No	Wildlife_Avian	Waterfowl	15/06/2019	15	24	June	2019	2019|24	Summer	Galway	53.276	-9.0371	RNA Detected	H5N1	HPAI	2019|RNA Detected	H5N1 Wild Bird Species Identification
Mute Swan	Cygnus olor	Cygnus	No	Wildlife_Avian	Waterfowl	15/06/2019	15	24	June	2019	2019|24	Summer	Galway	53.276	-9.0371	RNA Detected	H5N1	HPAI	2019|RNA Detected	H5N1 Wild Bird Species Identification
Tufted Duck	Aythya fuligula	Aythya	Yes	Wildlife_Avian	Waterfowl	15/06/2019	15	24	June	2019	2019|24	Summer	Dublin	53.3378	-6.2589	RNA Detected	H5N1	HPAI	2019|RNA Detected	H5N1 Wild Bird Species Identification
Tufted Duck	Aythya fuligula	Aythya	Yes	Wildlife_Avian	Waterfowl	15/06/2019	15	24	June	2019	2019|24	Summer	Dublin	53.3378	-6.2589	RNA Detected	H5N1	HPAI	2019|RNA Detected	H5N1 Wild Bird Species Identification
Tufted Duck	Aythya fuligula	Aythya	Yes	Wildlife_Avian	Waterfowl	15/06/2019	15	24	June	2019	2019|24	Summer	Dublin	53.3378	-6.2589	RNA Detected	H5N1	HPAI	2019|RNA Detected	H5N1 Wild Bird Species Identification
Tufted Duck	Aythya fuligula	Aythya	Yes	Wildlife_Avian	Waterfowl	15/06/2019	15	24	June	2019	2019|24	Summer	Dublin	53.3378	-6.2589	RNA Detected	H5N1	HPAI	2019|RNA Detected	H5N1 Wild Bird Species Identification
Black-headed Gull	Chroicocephalus ridibundus	Chroicocephalus	Yes	Wildlife_Avian	Seabird	16/06/2019	16	25	June	2019	2019|25	Summer	Dublin	53.336	-6.2143	RNA Detected	H5N1	HPAI	2019|RNA Detected	H5N1 Wild Bird Species Identification
Black-headed Gull	Chroicocephalus ridibundus	Chroicocephalus	Yes	Wildlife_Avian	Seabird	16/06/2019	16	25	June	2019	2019|25	Summer	Dublin	53.336	-6.2143	RNA Detected	H5N1	HPAI	2019|RNA Detected	H5N1 Wild Bird Species Identification
Black-headed Gull	Chroicocephalus ridibundus	Chroicocephalus	Yes	Wildlife_Avian	Seabird	16/06/2019	16	25	June	2019	2019|25	Summer	Dublin	53.336	-6.2143	RNA Detected	H5N1	HPAI	2019|RNA Detected	H5N1 Wild Bird Species Identification
Grey Heron	Ardea cinerea	Ardea	No	Wildlife_Avian	Wader	16/06/2019	16	25	June	2019	2019|25	Summer	Dublin	53.336	-6.2143	RNA Detected	H5N1	HPAI	2019|RNA Detected	H5N1 Wild Bird Species Identification
Grey Heron	Ardea cinerea	Ardea	No	Wildlife_Avian	Wader	16/06/2019	16	25	June	2019	2019|25	Summer	Dublin	53.336	-6.2143	RNA Detected	H5N1	HPAI	2019|RNA Detected	H5N1 Wild Bird Species Identification
Grey Heron	Ardea cinerea	Ardea	No	Wildlife_Avian	Wader	16/06/2019	16	25	June	2019	2019|25	Summer	Dublin	53.336	-6.2143	RNA Detected	H5N1	HPAI	2019|RNA Detected	H5N1 Wild Bird Species Identification
Grey Heron	Ardea cinerea	Ardea	No	Wildlife_Avian	Wader	16/06/2019	16	25	June	2019	2019|25	Summer	Dublin	53.336	-6.2143	RNA Detected	H5N1	HPAI	2019|RNA Detected	H5N1 Wild Bird Species Identification
Grey Heron	Ardea cinerea	Ardea	No	Wildlife_Avian	Wader	16/06/2019	16	25	June	2019	2019|25	Summer	Dublin	53.336	-6.2143	RNA Detected	H5N1	HPAI	2019|RNA Detected	H5N1 Wild Bird Species Identification
Grey Heron	Ardea cinerea	Ardea	No	Wildlife_Avian	Wader	16/06/2019	16	25	June	2019	2019|25	Summer	Dublin	53.336	-6.2143	RNA Detected	H5N1	HPAI	2019|RNA Detected	H5N1 Wild Bird Species Identification
Grey Heron	Ardea cinerea	Ardea	No	Wildlife_Avian	Wader	16/06/2019	16	25	June	2019	2019|25	Summer	Dublin	53.336	-6.2143	RNA Detected	H5N1	HPAI	2019|RNA Detected	H5N1 Wild Bird Species Identification
Grey Heron	Ardea cinerea	Ardea	No	Wildlife_Avian	Wader	16/06/2019	16	25	June	2019	2019|25	Summer	Dublin	53.336	-6.2143	RNA Detected	H5N1	HPAI	2019|RNA Detected	H5N1 Wild Bird Species Identification
Grey Heron	Ardea cinerea	Ardea	No	Wildlife_Avian	Wader	16/06/2019	16	25	June	2019	2019|25	Summer	Dublin	53.336	-6.2143	RNA Detected	H5N1	HPAI	2019|RNA Detected	H5N1 Wild Bird Species Identification
Grey Heron	Ardea cinerea	Ardea	No	Wildlife_Avian	Wader	16/06/2019	16	25	June	2019	2019|25	Summer	Dublin	53.336	-6.2143	RNA Detected	H5N1	HPAI	2019|RNA Detected	H5N1 Wild Bird Species Identification
Little Egret	Egretta garzetta	Egretta	Yes	Wildlife_Avian	Wader	16/06/2019	16	25	June	2019	2019|25	Summer	Dublin	53.336	-6.2143	RNA Detected	H5N1	HPAI	2019|RNA Detected	H5N1 Wild Bird Species Identification
Little Egret	Egretta garzetta	Egretta	Yes	Wildlife_Avian	Wader	16/06/2019	16	25	June	2019	2019|25	Summer	Dublin	53.336	-6.2143	RNA Detected	H5N1	HPAI	2019|RNA Detected	H5N1 Wild Bird Species Identification
Little Egret	Egretta garzetta	Egretta	Yes	Wildlife_Avian	Wader	16/06/2019	16	25	June	2019	2019|25	Summer	Dublin	53.336	-6.2143	RNA Detected	H5N1	HPAI	2019|RNA Detected	H5N1 Wild Bird Species Identification
Little Egret	Egretta garzetta	Egretta	Yes	Wildlife_Avian	Wader	16/06/2019	16	25	June	2019	2019|25	Summer	Dublin	53.336	-6.2143	RNA Detected	H5N1	HPAI	2019|RNA Detected	H5N1 Wild Bird Species Identification
Little Egret	Egretta garzetta	Egretta	Yes	Wildlife_Avian	Wader	16/06/2019	16	25	June	2019	2019|25	Summer	Dublin	53.336	-6.2143	RNA Detected	H5N1	HPAI	2019|RNA Detected	H5N1 Wild Bird Species Identification
Little Egret	Egretta garzetta	Egretta	Yes	Wildlife_Avian	Wader	16/06/2019	16	25	June	2019	2019|25	Summer	Dublin	53.336	-6.2143	RNA Detected	H5N1	HPAI	2019|RNA Detected	H5N1 Wild Bird Species Identification
Little Egret	Egretta garzetta	Egretta	Yes	Wildlife_Avian	Wader	16/06/2019	16	25	June	2019	2019|25	Summer	Dublin	53.336	-6.2143	RNA Detected	H5N1	HPAI	2019|RNA Detected	H5N1 Wild Bird Species Identification
Little Egret	Egretta garzetta	Egretta	Yes	Wildlife_Avian	Wader	16/06/2019	16	25	June	2019	2019|25	Summer	Dublin	53.336	-6.2143	RNA Detected	H5N1	HPAI	2019|RNA Detected	H5N1 Wild Bird Species Identification
Little Egret	Egretta garzetta	Egretta	Yes	Wildlife_Avian	Wader	16/06/2019	16	25	June	2019	2019|25	Summer	Dublin	53.336	-6.2143	RNA Detected	H5N1	HPAI	2019|RNA Detected	H5N1 Wild Bird Species Identification
Great Black-backed Gull	Larus marinus	Larus	Partial	Wildlife_Avian	Seabird	17/06/2019	17	25	June	2019	2019|25	Summer	Cork	51.5735	-9.0246	RNA Detected	H5N1	HPAI	2019|RNA Detected	H5N1 Wild Bird Species Identification
Great Black-backed Gull	Larus marinus	Larus	Partial	Wildlife_Avian	Seabird	17/06/2019	17	25	June	2019	2019|25	Summer	Cork	51.5735	-9.0246	RNA Detected	H5N1	HPAI	2019|RNA Detected	H5N1 Wild Bird Species Identification
Mute Swan	Cygnus olor	Cygnus	No	Wildlife_Avian	Waterfowl	17/06/2019	17	25	June	2019	2019|25	Summer	Cork	51.5735	-9.0246	RNA Detected	H5N1	HPAI	2019|RNA Detected	H5N1 Wild Bird Species Identification
Little Grebe	Tachybaptus ruficollis	Tachybaptus	Yes	Wildlife_Avian	Waterfowl	17/06/2019	17	25	June	2019	2019|25	Summer	Wicklow	53.1836	-6.1863	RNA Detected	H5N1	HPAI	2019|RNA Detected	H5N1 Wild Bird Species Identification
Black-headed Gull	Chroicocephalus ridibundus	Chroicocephalus	Yes	Wildlife_Avian	Seabird	18/06/2019	18	25	June	2019	2019|25	Summer	Galway	53.2732	-9.0561	RNA Detected	H5N1	HPAI	2019|RNA Detected	H5N1 Wild Bird Species Identification
Mute Swan	Cygnus olor	Cygnus	No	Wildlife_Avian	Waterfowl	18/06/2019	18	25	June	2019	2019|25	Summer	Dublin	53.3008	-6.3426	RNA Detected	H5N1	HPAI	2019|RNA Detected	H5N1 Wild Bird Species Identification
Whooper Swan	Cygnus cygnus	Cygnus	Yes	Wildlife_Avian	Waterfowl	19/06/2019	19	25	June	2019	2019|25	Summer	Cork	51.8886	-8.9746	RNA Detected	H5N1	HPAI	2019|RNA Detected	H5N1 Wild Bird Species Identification
Whooper Swan	Cygnus cygnus	Cygnus	Yes	Wildlife_Avian	Waterfowl	19/06/2019	19	25	June	2019	2019|25	Summer	Cork	51.8886	-8.9746	RNA Detected	H5N1	HPAI	2019|RNA Detected	H5N1 Wild Bird Species Identification
Whooper Swan	Cygnus cygnus	Cygnus	Yes	Wildlife_Avian	Waterfowl	19/06/2019	19	25	June	2019	2019|25	Summer	Cork	51.8886	-8.9746	RNA Detected	H5N1	HPAI	2019|RNA Detected	H5N1 Wild Bird Species Identification
Great Crested Grebe	Podiceps cristatus	Podiceps	Yes	Wildlife_Avian	Waterfowl	19/06/2019	19	25	June	2019	2019|25	Summer	Cork	51.8886	-8.9746	RNA Detected	H5N1	HPAI	2019|RNA Detected	H5N1 Wild Bird Species Identification
Great Crested Grebe	Podiceps cristatus	Podiceps	Yes	Wildlife_Avian	Waterfowl	19/06/2019	19	25	June	2019	2019|25	Summer	Cork	51.8886	-8.9746	RNA Detected	H5N1	HPAI	2019|RNA Detected	H5N1 Wild Bird Species Identification
Mallard	Anas platyrhynchos	Anas	No	Wildlife_Avian	Waterfowl	20/06/2019	20	25	June	2019	2019|25	Summer	Dublin	53.3378	-6.2589	RNA Detected	H5N1	HPAI	2019|RNA Detected	H5N1 Wild Bird Species Identification
Tufted Duck	Aythya fuligula	Aythya	Yes	Wildlife_Avian	Waterfowl	20/06/2019	20	25	June	2019	2019|25	Summer	Dublin	53.3378	-6.2589	RNA Detected	H5N1	HPAI	2019|RNA Detected	H5N1 Wild Bird Species Identification
Tufted Duck	Aythya fuligula	Aythya	Yes	Wildlife_Avian	Waterfowl	20/06/2019	20	25	June	2019	2019|25	Summer	Dublin	53.3378	-6.2589	RNA Detected	H5N1	HPAI	2019|RNA Detected	H5N1 Wild Bird Species Identification
Grey Heron	Ardea cinerea	Ardea	No	Wildlife_Avian	Wader	20/06/2019	20	25	June	2019	2019|25	Summer	Dublin	53.3549	-6.3298	RNA Detected	H5N1	HPAI	2019|RNA Detected	H5N1 Wild Bird Species Identification
Mute Swan	Cygnus olor	Cygnus	No	Wildlife_Avian	Waterfowl	20/06/2019	20	25	June	2019	2019|25	Summer	Dublin	53.3549	-6.3298	RNA Detected	H5N1	HPAI	2019|RNA Detected	H5N1 Wild Bird Species Identification
Tufted Duck	Aythya fuligula	Aythya	Yes	Wildlife_Avian	Waterfowl	20/06/2019	20	25	June	2019	2019|25	Summer	Dublin	53.3549	-6.3298	RNA Detected	H5N1	HPAI	2019|RNA Detected	H5N1 Wild Bird Species Identification
Black-headed Gull	Chroicocephalus ridibundus	Chroicocephalus	Yes	Wildlife_Avian	Seabird	21/06/2019	21	25	June	2019	2019|25	Summer	Cork	51.6043	-8.8886	RNA Detected	H5N1	HPAI	2019|RNA Detected	H5N1 Wild Bird Species Identification
Little Egret	Egretta garzetta	Egretta	Yes	Wildlife_Avian	Wader	21/06/2019	21	25	June	2019	2019|25	Summer	Cork	51.6043	-8.8886	RNA Detected	H5N1	HPAI	2019|RNA Detected	H5N1 Wild Bird Species Identification
Northern Pintail	Anas acuta	Anas	Yes	Wildlife_Avian	Waterfowl	21/06/2019	21	25	June	2019	2019|25	Summer	Cork	51.6043	-8.8886	RNA Detected	H5N1	HPAI	2019|RNA Detected	H5N1 Wild Bird Species Identification
Northern Pintail	Anas acuta	Anas	Yes	Wildlife_Avian	Waterfowl	21/06/2019	21	25	June	2019	2019|25	Summer	Cork	51.6043	-8.8886	RNA Detected	H5N1	HPAI	2019|RNA Detected	H5N1 Wild Bird Species Identification
Common Buzzard	Buteo buteo	Buteo	No	Wildlife_Avian	Raptor	21/06/2019	21	25	June	2019	2019|25	Summer	Cork	51.6107	-8.8536	RNA Detected	H5N1	HPAI	2019|RNA Detected	H5N1 Wild Bird Species Identification
Grey Heron	Ardea cinerea	Ardea	No	Wildlife_Avian	Wader	21/06/2019	21	25	June	2019	2019|25	Summer	Tipperary	52.374	-7.9268	RNA Detected	H5N1	HPAI	2019|RNA Detected	H5N1 Wild Bird Species Identification
Grey Heron	Ardea cinerea	Ardea	No	Wildlife_Avian	Wader	21/06/2019	21	25	June	2019	2019|25	Summer	Tipperary	52.374	-7.9268	RNA Detected	H5N1	HPAI	2019|RNA Detected	H5N1 Wild Bird Species Identification
Grey Heron	Ardea cinerea	Ardea	No	Wildlife_Avian	Wader	21/06/2019	21	25	June	2019	2019|25	Summer	Tipperary	52.374	-7.9268	RNA Detected	H5N1	HPAI	2019|RNA Detected	H5N1 Wild Bird Species Identification
Grey Heron	Ardea cinerea	Ardea	No	Wildlife_Avian	Wader	21/06/2019	21	25	June	2019	2019|25	Summer	Tipperary	52.374	-7.9268	RNA Detected	H5N1	HPAI	2019|RNA Detected	H5N1 Wild Bird Species Identification
Common Buzzard	Buteo buteo	Buteo	No	Wildlife_Avian	Raptor	21/06/2019	21	25	June	2019	2019|25	Summer	Wicklow	53.1766	-6.3297	RNA Detected	H5N1	HPAI	2019|RNA Detected	H5N1 Wild Bird Species Identification
Great Black-backed Gull	Larus marinus	Larus	Partial	Wildlife_Avian	Seabird	22/06/2019	22	25	June	2019	2019|25	Summer	Waterford	51.9479	-7.712	RNA Detected	H5N1	HPAI	2019|RNA Detected	H5N1 Wild Bird Species Identification
Great Black-backed Gull	Larus marinus	Larus	Partial	Wildlife_Avian	Seabird	22/06/2019	22	25	June	2019	2019|25	Summer	Clare	52.9715	-9.4292	RNA Detected	H5N1	HPAI	2019|RNA Detected	H5N1 Wild Bird Species Identification
Black-headed Gull	Chroicocephalus ridibundus	Chroicocephalus	Yes	Wildlife_Avian	Seabird	22/06/2019	22	25	June	2019	2019|25	Summer	Galway	53.2775	-9.0542	RNA Detected	H5N1	HPAI	2019|RNA Detected	H5N1 Wild Bird Species Identification
Eurasian Magpie	Pica pica	Pica	No	Wildlife_Avian	Passerine	22/06/2019	22	25	June	2019	2019|25	Summer	Dublin	53.335	-6.2611	RNA Detected	H5N1	HPAI	2019|RNA Detected	H5N1 Wild Bird Species Identification
Eurasian Magpie	Pica pica	Pica	No	Wildlife_Avian	Passerine	22/06/2019	22	25	June	2019	2019|25	Summer	Dublin	53.335	-6.2611	RNA Detected	H5N1	HPAI	2019|RNA Detected	H5N1 Wild Bird Species Identification
Mute Swan	Cygnus olor	Cygnus	No	Wildlife_Avian	Waterfowl	23/06/2019	23	26	June	2019	2019|26	Summer	Tipperary	52.3502	-7.7025	RNA Detected	H5N1	HPAI	2019|RNA Detected	H5N1 Wild Bird Species Identification
Mute Swan	Cygnus olor	Cygnus	No	Wildlife_Avian	Waterfowl	23/06/2019	23	26	June	2019	2019|26	Summer	Tipperary	52.3502	-7.7025	RNA Detected	H5N1	HPAI	2019|RNA Detected	H5N1 Wild Bird Species Identification
Great Black-backed Gull	Larus marinus	Larus	Partial	Wildlife_Avian	Seabird	23/06/2019	23	26	June	2019	2019|26	Summer	Kerry	52.578	-9.3668	RNA Detected	H5N1	HPAI	2019|RNA Detected	H5N1 Wild Bird Species Identification
Black-headed Gull	Chroicocephalus ridibundus	Chroicocephalus	Yes	Wildlife_Avian	Seabird	23/06/2019	23	26	June	2019	2019|26	Summer	Dublin	53.3333	-6.2064	RNA Detected	H5N1	HPAI	2019|RNA Detected	H5N1 Wild Bird Species Identification
Black-headed Gull	Chroicocephalus ridibundus	Chroicocephalus	Yes	Wildlife_Avian	Seabird	23/06/2019	23	26	June	2019	2019|26	Summer	Dublin	53.3333	-6.2064	RNA Detected	H5N1	HPAI	2019|RNA Detected	H5N1 Wild Bird Species Identification
Black-headed Gull	Chroicocephalus ridibundus	Chroicocephalus	Yes	Wildlife_Avian	Seabird	23/06/2019	23	26	June	2019	2019|26	Summer	Dublin	53.3333	-6.2064	RNA Detected	H5N1	HPAI	2019|RNA Detected	H5N1 Wild Bird Species Identification
Black-headed Gull	Chroicocephalus ridibundus	Chroicocephalus	Yes	Wildlife_Avian	Seabird	23/06/2019	23	26	June	2019	2019|26	Summer	Dublin	53.3333	-6.2064	RNA Detected	H5N1	HPAI	2019|RNA Detected	H5N1 Wild Bird Species Identification
Black-headed Gull	Chroicocephalus ridibundus	Chroicocephalus	Yes	Wildlife_Avian	Seabird	23/06/2019	23	26	June	2019	2019|26	Summer	Dublin	53.3333	-6.2064	RNA Detected	H5N1	HPAI	2019|RNA Detected	H5N1 Wild Bird Species Identification
Black-headed Gull	Chroicocephalus ridibundus	Chroicocephalus	Yes	Wildlife_Avian	Seabird	23/06/2019	23	26	June	2019	2019|26	Summer	Dublin	53.3333	-6.2064	RNA Detected	H5N1	HPAI	2019|RNA Detected	H5N1 Wild Bird Species Identification
Common Shelduck	Tadorna tadorna	Tadorna	Partial	Wildlife_Avian	Waterfowl	23/06/2019	23	26	June	2019	2019|26	Summer	Dublin	53.3333	-6.2064	RNA Detected	H5N1	HPAI	2019|RNA Detected	H5N1 Wild Bird Species Identification
Common Shelduck	Tadorna tadorna	Tadorna	Partial	Wildlife_Avian	Waterfowl	23/06/2019	23	26	June	2019	2019|26	Summer	Dublin	53.3333	-6.2064	RNA Detected	H5N1	HPAI	2019|RNA Detected	H5N1 Wild Bird Species Identification
Common Shelduck	Tadorna tadorna	Tadorna	Partial	Wildlife_Avian	Waterfowl	23/06/2019	23	26	June	2019	2019|26	Summer	Dublin	53.3333	-6.2064	RNA Detected	H5N1	HPAI	2019|RNA Detected	H5N1 Wild Bird Species Identification
Grey Heron	Ardea cinerea	Ardea	No	Wildlife_Avian	Wader	23/06/2019	23	26	June	2019	2019|26	Summer	Dublin	53.3333	-6.2064	RNA Detected	H5N1	HPAI	2019|RNA Detected	H5N1 Wild Bird Species Identification
Grey Heron	Ardea cinerea	Ardea	No	Wildlife_Avian	Wader	23/06/2019	23	26	June	2019	2019|26	Summer	Dublin	53.3333	-6.2064	RNA Detected	H5N1	HPAI	2019|RNA Detected	H5N1 Wild Bird Species Identification
Grey Heron	Ardea cinerea	Ardea	No	Wildlife_Avian	Wader	23/06/2019	23	26	June	2019	2019|26	Summer	Dublin	53.3333	-6.2064	RNA Detected	H5N1	HPAI	2019|RNA Detected	H5N1 Wild Bird Species Identification
Grey Heron	Ardea cinerea	Ardea	No	Wildlife_Avian	Wader	23/06/2019	23	26	June	2019	2019|26	Summer	Dublin	53.3333	-6.2064	RNA Detected	H5N1	HPAI	2019|RNA Detected	H5N1 Wild Bird Species Identification
Grey Heron	Ardea cinerea	Ardea	No	Wildlife_Avian	Wader	23/06/2019	23	26	June	2019	2019|26	Summer	Dublin	53.3333	-6.2064	RNA Detected	H5N1	HPAI	2019|RNA Detected	H5N1 Wild Bird Species Identification
Grey Heron	Ardea cinerea	Ardea	No	Wildlife_Avian	Wader	23/06/2019	23	26	June	2019	2019|26	Summer	Dublin	53.3333	-6.2064	RNA Detected	H5N1	HPAI	2019|RNA Detected	H5N1 Wild Bird Species Identification
Grey Heron	Ardea cinerea	Ardea	No	Wildlife_Avian	Wader	23/06/2019	23	26	June	2019	2019|26	Summer	Dublin	53.3333	-6.2064	RNA Detected	H5N1	HPAI	2019|RNA Detected	H5N1 Wild Bird Species Identification
Grey Heron	Ardea cinerea	Ardea	No	Wildlife_Avian	Wader	23/06/2019	23	26	June	2019	2019|26	Summer	Dublin	53.3333	-6.2064	RNA Detected	H5N1	HPAI	2019|RNA Detected	H5N1 Wild Bird Species Identification
Grey Heron	Ardea cinerea	Ardea	No	Wildlife_Avian	Wader	23/06/2019	23	26	June	2019	2019|26	Summer	Dublin	53.3333	-6.2064	RNA Detected	H5N1	HPAI	2019|RNA Detected	H5N1 Wild Bird Species Identification
Grey Heron	Ardea cinerea	Ardea	No	Wildlife_Avian	Wader	23/06/2019	23	26	June	2019	2019|26	Summer	Dublin	53.3333	-6.2064	RNA Detected	H5N1	HPAI	2019|RNA Detected	H5N1 Wild Bird Species Identification
Little Egret	Egretta garzetta	Egretta	Yes	Wildlife_Avian	Wader	23/06/2019	23	26	June	2019	2019|26	Summer	Dublin	53.3333	-6.2064	RNA Detected	H5N1	HPAI	2019|RNA Detected	H5N1 Wild Bird Species Identification
Little Egret	Egretta garzetta	Egretta	Yes	Wildlife_Avian	Wader	23/06/2019	23	26	June	2019	2019|26	Summer	Dublin	53.3333	-6.2064	RNA Detected	H5N1	HPAI	2019|RNA Detected	H5N1 Wild Bird Species Identification
Little Egret	Egretta garzetta	Egretta	Yes	Wildlife_Avian	Wader	23/06/2019	23	26	June	2019	2019|26	Summer	Dublin	53.3333	-6.2064	RNA Detected	H5N1	HPAI	2019|RNA Detected	H5N1 Wild Bird Species Identification
Little Egret	Egretta garzetta	Egretta	Yes	Wildlife_Avian	Wader	23/06/2019	23	26	June	2019	2019|26	Summer	Dublin	53.3333	-6.2064	RNA Detected	H5N1	HPAI	2019|RNA Detected	H5N1 Wild Bird Species Identification
[truncated: 1,054 more rows]
[truncated: 1 more columns]
